# Supplementary material for: ﻿Additional new species and new records of the genus Sticta (lichenised Ascomycota, lobarioid Peltigeraceae) from Bolivia
Source: MycoKeys. 2024 Apr 23;105:21–47. doi: 10.3897/mycokeys.105.120810 (PMC11061559; doi:10.3897/mycokeys.105.120810)
Supplement: XML Treatment for Sticta isidiolobulata [file mycokeys.105.120810-treatment1.xml]

<!DOCTYPE tp:taxon-treatment
  PUBLIC "-//TaxonX//DTD Taxonomic Treatment Publishing DTD v0 20100105//EN" "tax-treatment-NSO.dtd">
<tp:taxon-treatment xmlns:tp="http://www.plazi.org/taxpub"><tp:treatment-meta><kwd-group><label>Taxon classification</label><kwd>
                <named-content content-type="kingdom">Fungi</named-content>
              </kwd><kwd>
                <named-content content-type="order">Peltigerales</named-content>
              </kwd><kwd>
                <named-content content-type="family">Lobariaceae</named-content>
              </kwd></kwd-group><mixed-citation publication-type="journal"><person-group><name><surname>Ossowska</surname><given-names>Emilia Anna</given-names></name><name><surname>Moncada</surname><given-names>Bibiana</given-names></name><name><surname>Lücking</surname><given-names>Robert</given-names></name><name><surname>Flakus</surname><given-names>Adam</given-names></name><name><surname>Rodriguez-Flakus</surname><given-names>Pamela</given-names></name><name><surname>Olszewska</surname><given-names>Sandra</given-names></name><name><surname>Kukwa</surname><given-names>Martin</given-names></name></person-group><article-title>﻿Additional new species and new records of the genus <italic><tp:taxon-name><tp:taxon-name-part taxon-name-part-type="genus" reg="Sticta">Sticta</tp:taxon-name-part></tp:taxon-name></italic> (lichenised <tp:taxon-name><tp:taxon-name-part taxon-name-part-type="phylum">Ascomycota</tp:taxon-name-part></tp:taxon-name>, lobarioid <tp:taxon-name><tp:taxon-name-part taxon-name-part-type="family">Peltigeraceae</tp:taxon-name-part></tp:taxon-name>) from Bolivia</article-title><source>MycoKeys</source><day>23</day><month>04</month><year>2024</year><volume>105</volume><fpage>21</fpage><lpage>47</lpage><pub-id pub-id-type="doi">10.3897/mycokeys.105.120810</pub-id></mixed-citation></tp:treatment-meta><tp:nomenclature><label>﻿</label><tp:taxon-name>
              <object-id xmlns:xlink="http://www.w3.org/1999/xlink" content-type="arpha" xlink:type="simple">ECAE2A86-AC04-5859-8DBA-D311EE55684B</object-id>
              <tp:taxon-name-part taxon-name-part-type="genus" reg="Sticta">Sticta</tp:taxon-name-part>
              <tp:taxon-name-part taxon-name-part-type="species" reg="isidiolobulata">isidiolobulata</tp:taxon-name-part>
              <object-id xmlns:xlink="http://www.w3.org/1999/xlink" content-type="mycobank" xlink:type="simple">852904</object-id>
            </tp:taxon-name><tp:taxon-authority>Ossowska, B. Moncada, Lücking &amp; Kukwa</tp:taxon-authority><tp:taxon-status xmlns:xlink="http://www.w3.org/1999/xlink" xlink:type="simple">sp. nov.</tp:taxon-status><xref ref-type="fig" rid="F2">Fig. 2</xref></tp:nomenclature><tp:treatment-sec sec-type="diagnosis" id="SECID0EEZAG"><title>Diagnosis.</title><p>Differing from <italic><tp:taxon-name><tp:taxon-name-part taxon-name-part-type="genus" reg="Sticta">S.</tp:taxon-name-part><tp:taxon-name-part taxon-name-part-type="species" reg="impressula">impressula</tp:taxon-name-part></tp:taxon-name></italic> in the presence of isidia developing into spathulate lobules and apothecia with entire to weakly-crenate margins and the presence of sparse, secondary tomentum.</p></tp:treatment-sec><tp:treatment-sec sec-type="material" id="SECID0EVZAG"><title>Type.</title><p>Bolivia. Dept. Cochabamba; Prov. Carrasco, Parque Nacional Carrasco, between Meruvia and Monte Punku, <named-content xmlns:xlink="http://www.w3.org/1999/xlink" content-type="dwc:verbatimCoordinates" xlink:type="simple"><named-content content-type="geo-json" specific-use="{&#34;type&#34;:&#34;Point&#34;,&#34;coordinates&#34;:[-65.256944,-17.578611]}" id="NCID0E5ZAG" xlink:type="simple">17°34'43"S, 65°15'25"W</named-content></named-content>, elev. 3082 m, <italic><tp:taxon-name><tp:taxon-name-part taxon-name-part-type="genus" reg="Podocarpus">Podocarpus</tp:taxon-name-part></tp:taxon-name></italic> forest, Ceja de Monte Inferior (Altimontano), corticolous, 26 Nov. 2014, M. Kukwa 15054 (holotype UGDA, isotype LPB).</p></tp:treatment-sec><tp:treatment-sec sec-type="description" id="SECID0EK1AG"><title>Description.</title><p>Primary photobiont cyanobacterial (<italic><tp:taxon-name><tp:taxon-name-part taxon-name-part-type="genus" reg="Nostoc">Nostoc</tp:taxon-name-part></tp:taxon-name></italic>). Stipe absent. Thallus irregular to suborbicular, subcoriaceous, up to 15 cm diam., moderately branched, with 3–5 branches per 5 cm radius, branching polytomous to anisotomic; lobes ligulate to flabellate, adjacent, plane to involute, with their apices rounded and involute and their margins entire to crenate and not thickened; lobe internodes (2–)3–5(–7) mm long, (3–)6–8(–10) mm broad. Upper surface pitted to rugose-foveolate towards the centre, beige brown with slightly darker apices when dry, shiny; surface glabrous, without papillae and pruina, with orbicular to irregular, scattered, pale beige maculae; marginal cilia absent, but extension of the lower tomentum visible. Apothecia abundant, mostly laminal or submarginal, dispersed or rarely grouped in four, subpedicellate to pedicellate, without pronounced invagination on lower side, up to 2.5 mm diam.; disc orange-brown or yellow (in young apothecia), shiny, concave in young apothecia, convex in older; margin entire to weakly crenate, light brown, not visible from surface view in mature apothecia. Vegetative propagules in the form of flattened and branched isidia developing especially on margins into spathulate lobules, aggregate, branched, horizontal, up to 0.25 mm long and 0.5 mm broad, darker than the thallus, brown grey, shiny. Lower surface undulate and veined, beige to light brown towards the centre; primary tomentum dense, but absent towards the margin, thick, but thinner towards the margin, spongy to fasciculate, soft, beige to brown in older parts; secondary tomentum present, pubescent, sparse. Rhizines absent. Cyphellae 1–20 per cm<sup>2</sup> towards the thallus centre and 21–40 per cm<sup>2</sup> towards the margin, scattered, rounded or elongated, urceolate with wide pore to cupuliform, prominent, remaining below the level of the primary tomentum, with the margin erect to raised and involute, cream to brown coloured, with tomentum; pore (0.25–)0.5–0.7 mm diam.; basal membrane scabrid, white. Medulla compact, white. Pycnidia present, immersed.</p><fig id="F2" position="float" orientation="portrait"><object-id xmlns:xlink="http://www.w3.org/1999/xlink" content-type="doi" xlink:type="simple">10.3897/mycokeys.105.120810.figure2</object-id><object-id xmlns:xlink="http://www.w3.org/1999/xlink" content-type="arpha" xlink:type="simple">DCD7934B-A893-57F1-AC9F-C55A39B86A1F</object-id><label>Figure 2.</label><caption><p>Morphology of <italic><tp:taxon-name><tp:taxon-name-part taxon-name-part-type="genus" reg="Sticta">Sticta</tp:taxon-name-part><tp:taxon-name-part taxon-name-part-type="species" reg="isidiolobulata">isidiolobulata</tp:taxon-name-part></tp:taxon-name></italic> (holotype) <bold>A</bold> upper surface <bold>B</bold> lower surface <bold>C</bold> lower tomentum with cyphellae <bold>D, E</bold> Isidia developing into spathulate lobules and apothecia <bold>F</bold> section of apothecium. Scale bars: 1 mm (<bold>A–D, F, G</bold>); 0.5 mm (<bold>E</bold>); 50 μm (<bold>F</bold>).</p></caption><graphic xmlns:xlink="http://www.w3.org/1999/xlink" xlink:href="mycokeys-105-021-g002.jpg" position="float" orientation="portrait" xlink:type="simple" id="oo_1031507.jpg"><uri content-type="original_file" xlink:type="simple">https://binary.pensoft.net/fig/1031507</uri></graphic></fig><p>Upper cortex paraplectenchymatous, 30–75 μm thick, differentiated into two cellular layers with the upper layer consisting of 1–2 cell layers, cells 4.5–12 × 4.5–7 μm, their walls 1–3.5 μm thick and their lumina rounded to elongated, 4–11 × 3–6 μm. Photobiont layer 25–55 μm thick, its cells 5–10 μm diam. Medulla 50–150 μm thick, its hyphae 2–4 μm broad, without crystals. Lower cortex paraplectenchymatous, 30–60 μm thick, of 2–4 cell layers; cells 6–15 × 6–12 μm diam., their walls 1–3 μm thick. Hairs of lower primary tomentum up to 400 μm long, in fascicles more than 20, hyphae unbranched, septate with free apices; hairs of secondary tomentum 10–18 μm long, 5–6 μm broad, consisting of two 2–4 cells. Cyphellae cavity up to 250 μm deep; cells of basal membrane with many small papillae (up to 0.5 μm high). Apothecia biatorine, up to 500 μm high, without or with distinct stipe; excipulum up to 130 μm broad, without hairs. Hymenium up to 130 μm high; epihymenium 2.5–5 μm high, yellowish, without gelatinous upper layer; epihymenium pale brown-orange. Asci 4–8-spored, ascospores fusiform, 1(–3)-septate, 25–35 × 6–8 μm.</p></tp:treatment-sec><tp:treatment-sec sec-type="Secondary chemistry" id="SECID0EE3AG"><title>Secondary chemistry.</title><p>No lichen substances detected by <abbrev xmlns:xlink="http://www.w3.org/1999/xlink" xlink:title="thin-layer chromatography" id="ABBRID0EK3AG" xlink:type="simple">TLC</abbrev>. All parts of thallus and apothecia K–, C–, KC–, P–.</p></tp:treatment-sec><tp:treatment-sec sec-type="habitat" id="SECID0EO3AG"><title>Habitat and distribution.</title><p><italic><tp:taxon-name><tp:taxon-name-part taxon-name-part-type="genus" reg="Sticta">Sticta</tp:taxon-name-part><tp:taxon-name-part taxon-name-part-type="species" reg="isidiolobulata">isidiolobulata</tp:taxon-name-part></tp:taxon-name></italic> is known only from the type locality in the Parque Nacional Carrasco in the Cochabamba Department. It was found on tree bark in <italic><tp:taxon-name><tp:taxon-name-part taxon-name-part-type="genus" reg="Podocarpus">Podocarpus</tp:taxon-name-part></tp:taxon-name></italic> forest.</p></tp:treatment-sec><tp:treatment-sec sec-type="etymology" id="SECID0EG4AG"><title>Etymology.</title><p>The epithet refers to the presence of isidia that develop into spathulate lobules, especially at the lobe margins.</p></tp:treatment-sec><tp:treatment-sec sec-type="notes" id="SECID0EL4AG"><title>Notes.</title><p><italic><tp:taxon-name><tp:taxon-name-part taxon-name-part-type="genus" reg="Sticta">Sticta</tp:taxon-name-part><tp:taxon-name-part taxon-name-part-type="species" reg="isidiolobulata">isidiolobulata</tp:taxon-name-part></tp:taxon-name></italic> is another morph within the <italic><tp:taxon-name><tp:taxon-name-part taxon-name-part-type="genus" reg="Sticta">S.</tp:taxon-name-part><tp:taxon-name-part taxon-name-part-type="species" reg="impressula">impressula</tp:taxon-name-part></tp:taxon-name></italic> morphodeme, like <italic><tp:taxon-name><tp:taxon-name-part taxon-name-part-type="genus" reg="Sticta">S.</tp:taxon-name-part><tp:taxon-name-part taxon-name-part-type="species" reg="pseudoimpressula">pseudoimpressula</tp:taxon-name-part></tp:taxon-name></italic> and the undescribed ‘<italic><tp:taxon-name><tp:taxon-name-part taxon-name-part-type="genus" reg="Sticta">S.</tp:taxon-name-part><tp:taxon-name-part taxon-name-part-type="species" reg="isidioimpressula">isidioimpressula</tp:taxon-name-part></tp:taxon-name></italic>’ (<xref ref-type="bibr" rid="B30">Moncada 2012</xref>; <xref ref-type="bibr" rid="B46">Ossowska et al. 2022a</xref>). However, the new species is the only one in this group characterised by the presence of both vegetative propagules and apothecia, isidia developing into spathulate lobules, without true cilia and with beige to brown primary tomentum, which is dense, but absent at the margins. <italic><tp:taxon-name><tp:taxon-name-part taxon-name-part-type="genus" reg="Sticta">Sticta</tp:taxon-name-part><tp:taxon-name-part taxon-name-part-type="species" reg="pseudoimpressula">pseudoimpressula</tp:taxon-name-part></tp:taxon-name></italic> lacks vegetative propagules, the tomentum is greyish-brown to black and dense at the margins (<xref ref-type="bibr" rid="B46">Ossowska et al. 2022a</xref>). In contrast, ‘<italic><tp:taxon-name><tp:taxon-name-part taxon-name-part-type="genus" reg="Sticta">S.</tp:taxon-name-part><tp:taxon-name-part taxon-name-part-type="species" reg="isidioimpressula">isidioimpressula</tp:taxon-name-part></tp:taxon-name></italic>’ produces laminal, white to grey, cylindrical isidia, instead of marginal, greyish-green and spathulate lobules observed in <italic><tp:taxon-name><tp:taxon-name-part taxon-name-part-type="genus" reg="Sticta">S.</tp:taxon-name-part><tp:taxon-name-part taxon-name-part-type="species" reg="isidiolobulata">isidiolobulata</tp:taxon-name-part></tp:taxon-name></italic>. Furthermore, the primary tomentum in <italic><tp:taxon-name><tp:taxon-name-part taxon-name-part-type="genus" reg="Sticta">S.</tp:taxon-name-part><tp:taxon-name-part taxon-name-part-type="species" reg="isidioimpressula">isidioimpressula</tp:taxon-name-part></tp:taxon-name></italic> is dense and sparse towards the margins and without secondary tomentum (<xref ref-type="bibr" rid="B30">Moncada 2012</xref>).</p><p>The presence of propagules in the form of isidia and lobules is also characteristic of <italic><tp:taxon-name><tp:taxon-name-part taxon-name-part-type="genus" reg="Sticta">S.</tp:taxon-name-part><tp:taxon-name-part taxon-name-part-type="species" reg="macrofuliginosa">macrofuliginosa</tp:taxon-name-part></tp:taxon-name></italic> B. Moncada &amp; Lücking from Colombia (<xref ref-type="bibr" rid="B35">Moncada et al. 2015</xref>) and <italic><tp:taxon-name><tp:taxon-name-part taxon-name-part-type="genus" reg="Sticta">S.</tp:taxon-name-part><tp:taxon-name-part taxon-name-part-type="species" reg="parvilobata">parvilobata</tp:taxon-name-part></tp:taxon-name></italic> Merc.-Díaz from Puerto Rico (<xref ref-type="bibr" rid="B28">Mercado-Díaz et al. 2020</xref>). However, in <italic><tp:taxon-name><tp:taxon-name-part taxon-name-part-type="genus" reg="Sticta">S.</tp:taxon-name-part><tp:taxon-name-part taxon-name-part-type="species" reg="macrofuliginosa">macrofuliginosa</tp:taxon-name-part></tp:taxon-name></italic>, isidia are cylindrical, whereas in <italic><tp:taxon-name><tp:taxon-name-part taxon-name-part-type="genus" reg="Sticta">S.</tp:taxon-name-part><tp:taxon-name-part taxon-name-part-type="species" reg="parvilobata">parvilobata</tp:taxon-name-part></tp:taxon-name></italic>, they are granular to globular. In contrast, the lobules in both species are lobuliform. These taxa also differ from <italic><tp:taxon-name><tp:taxon-name-part taxon-name-part-type="genus" reg="Sticta">S.</tp:taxon-name-part><tp:taxon-name-part taxon-name-part-type="species" reg="isidiolobulata">isidiolobulata</tp:taxon-name-part></tp:taxon-name></italic> in the upper surface of the thallus, which is scrobiculate to foveolate with sparse laminal apothecia in the Colombian species and smooth to scrobiculate without apothecia in the Puerto Rican species. In addition, the primary tomentum is dense to the lobe margins and spongy in <italic><tp:taxon-name><tp:taxon-name-part taxon-name-part-type="genus" reg="Sticta">S.</tp:taxon-name-part><tp:taxon-name-part taxon-name-part-type="species" reg="macrofuliginosa">macrofuliginosa</tp:taxon-name-part></tp:taxon-name></italic> and sparse, but sometimes dense and hirsute to fasciculate in <italic><tp:taxon-name><tp:taxon-name-part taxon-name-part-type="genus" reg="Sticta">S.</tp:taxon-name-part><tp:taxon-name-part taxon-name-part-type="species" reg="parvilobata">parvilobata</tp:taxon-name-part></tp:taxon-name></italic> (<xref ref-type="bibr" rid="B30">Moncada 2012</xref>; <xref ref-type="bibr" rid="B35">Moncada et al. 2015</xref>; <xref ref-type="bibr" rid="B28">Mercado-Díaz et al. 2020</xref>).</p><p>The new species is related to the Colombian ‘<italic><tp:taxon-name><tp:taxon-name-part taxon-name-part-type="genus" reg="Sticta">S.</tp:taxon-name-part><tp:taxon-name-part taxon-name-part-type="species" reg="pseudosylvatica">pseudosylvatica</tp:taxon-name-part></tp:taxon-name></italic>’ (Fig. <xref ref-type="fig" rid="F1">1</xref>), which still awaits formal validation. Both taxa differ in the structure of the upper surface, which is smooth to ribbed in ‘<italic><tp:taxon-name><tp:taxon-name-part taxon-name-part-type="genus" reg="Sticta">S.</tp:taxon-name-part><tp:taxon-name-part taxon-name-part-type="species" reg="pseudosylvatica">pseudosylvatica</tp:taxon-name-part></tp:taxon-name></italic>’ and pitted to rugose in <italic><tp:taxon-name><tp:taxon-name-part taxon-name-part-type="genus" reg="Sticta">S.</tp:taxon-name-part><tp:taxon-name-part taxon-name-part-type="species" reg="isidiolobulata">isidiolobulata</tp:taxon-name-part></tp:taxon-name></italic>. Furthermore, ‘<italic><tp:taxon-name><tp:taxon-name-part taxon-name-part-type="genus" reg="Sticta">S.</tp:taxon-name-part><tp:taxon-name-part taxon-name-part-type="species" reg="pseudosylvatica">pseudosylvatica</tp:taxon-name-part></tp:taxon-name></italic>’ has abundant, laminal isidia and primary tomentum is dense to the margins (<xref ref-type="bibr" rid="B30">Moncada 2012</xref>). The abundance of cyphellae also varies between them and, in ‘<italic><tp:taxon-name><tp:taxon-name-part taxon-name-part-type="genus" reg="Sticta">S.</tp:taxon-name-part><tp:taxon-name-part taxon-name-part-type="species" reg="pseudosylvatica">pseudosylvatica</tp:taxon-name-part></tp:taxon-name></italic>’, they occur in amounts of 21–40 per cm<sup>2</sup> towards the centre and 61–100 per cm<sup>2</sup> towards the margins, while in the new species, there are 1–20 per cm<sup>2</sup> and 21–40 per cm<sup>2</sup>, respectively (<xref ref-type="bibr" rid="B30">Moncada 2012</xref>).</p></tp:treatment-sec><tp:treatment-sec><!--Section generated to contain objects referenced in tp:taxon-treatment.--><fig id="F1" position="float" orientation="portrait"><object-id xmlns:xlink="http://www.w3.org/1999/xlink" content-type="doi" xlink:type="simple">10.3897/mycokeys.105.120810.figure1</object-id><object-id xmlns:xlink="http://www.w3.org/1999/xlink" content-type="arpha" xlink:type="simple">E4791249-7809-5707-A8FA-C0A6D256DCDD</object-id><label>Figure 1.</label><caption><p>Best-scoring Maximum Likelihood tree of the <italic><tp:taxon-name><tp:taxon-name-part taxon-name-part-type="genus" reg="Sticta">Sticta</tp:taxon-name-part></tp:taxon-name></italic> target clade containing the new species from Bolivia (red) and the species new to Bolivia and phylogenetically confirmed from Bolivia (blue), based on the fungal ITS barcoding marker. Supported clades are thickened. For complete tree with individual support values, see Suppl. material <xref ref-type="supplementary-material" rid="S2">2</xref>.</p></caption><graphic xmlns:xlink="http://www.w3.org/1999/xlink" xlink:href="mycokeys-105-021-g001.jpg" position="float" orientation="portrait" xlink:type="simple" id="oo_1031506.jpg"><uri content-type="original_file" xlink:type="simple">https://binary.pensoft.net/fig/1031506</uri></graphic></fig><supplementary-material xmlns:xlink="http://www.w3.org/1999/xlink" id="S2" position="float" orientation="portrait" xlink:type="simple"><object-id content-type="doi" xlink:type="simple">10.3897/mycokeys.105.120810.suppl2</object-id><object-id content-type="arpha" xlink:type="simple">8B5DDD1C-8291-5EBC-9EAA-690EE145E19B</object-id><label>Supplementary material 2</label><caption><p>Best-scoring Maximum Likelihood tree of the <italic><tp:taxon-name><tp:taxon-name-part taxon-name-part-type="genus" reg="Sticta">Sticta</tp:taxon-name-part></tp:taxon-name></italic> target clade containing the new species from Bolivia (red) and the species new to Bolivia and phylogenetically confirmed from Bolivia (blue), based on the fungal ITS barcoding marker</p></caption><statement content-type="dataType"><label>Data type</label><p>pdf</p></statement><statement content-type="notes"><label>Explanation note</label><p>Supported clades are thickened and individual support values are indicated.</p></statement><media xlink:href="mycokeys-105-021-s002.pdf" mimetype="application" mime-subtype="pdf" position="float" orientation="portrait" xlink:type="simple" id="oo_1031515.pdf"><uri content-type="original_file" xlink:type="simple">https://binary.pensoft.net/file/1031515</uri></media><permissions><license xlink:type="simple"><license-p>This dataset is made available under the Open Database License (http://opendatacommons.org/licenses/odbl/1.0/). The Open Database License (ODbL) is a license agreement intended to allow users to freely share, modify, and use this Dataset while maintaining this same freedom for others, provided that the original source and author(s) are credited.</license-p></license></permissions><attrib specific-use="authors">Emilia Anna Ossowska, Bibiana Moncada, Robert Lücking, Adam Flakus, Pamela Rodriguez-Flakus, Sandra Olszewska, Martin Kukwa</attrib></supplementary-material></tp:treatment-sec><ref-list><ref id="B30"><mixed-citation xmlns:xlink="http://www.w3.org/1999/xlink" xlink:type="simple"><person-group><name name-style="western"><surname>Moncada</surname><given-names>B</given-names></name></person-group> (<year>2012</year>) El género <italic><tp:taxon-name><tp:taxon-name-part taxon-name-part-type="genus">Sticta</tp:taxon-name-part></tp:taxon-name></italic> (Schreb.) Ach. en Colombia, Taxonomía, Ecogeografía e Importancia. Doctoral thesis, Universidad Nacional de Colombia, Bogotá.</mixed-citation></ref><ref id="B46"><mixed-citation xmlns:xlink="http://www.w3.org/1999/xlink" xlink:type="simple"><person-group><name name-style="western"><surname>Ossowska</surname><given-names>EA</given-names></name><name name-style="western"><surname>Moncada</surname><given-names>B</given-names></name><name name-style="western"><surname>Kukwa</surname><given-names>M</given-names></name><name name-style="western"><surname>Flakus</surname><given-names>A</given-names></name><name name-style="western"><surname>Rodriguez-Flakus</surname><given-names>P</given-names></name><name name-style="western"><surname>Olszewska</surname><given-names>S</given-names></name><name name-style="western"><surname>Lücking</surname><given-names>R</given-names></name></person-group> (<year>2022a</year>) <article-title>New species of <italic><tp:taxon-name><tp:taxon-name-part taxon-name-part-type="genus">Sticta</tp:taxon-name-part></tp:taxon-name></italic> (lichenised <tp:taxon-name><tp:taxon-name-part taxon-name-part-type="phylum">Ascomycota</tp:taxon-name-part></tp:taxon-name>, lobarioid <tp:taxon-name><tp:taxon-name-part taxon-name-part-type="family">Peltigeraceae</tp:taxon-name-part></tp:taxon-name>) from Bolivia suggest a high level of endemism in the Central Andes.</article-title><source>MycoKeys</source><volume>92</volume>: <fpage>131</fpage>–<lpage>160</lpage>. <ext-link xlink:href="10.3897/mycokeys.92.89960" ext-link-type="doi" xlink:type="simple">https://doi.org/10.3897/mycokeys.92.89960</ext-link></mixed-citation></ref><ref id="B35"><mixed-citation xmlns:xlink="http://www.w3.org/1999/xlink" xlink:type="simple"><person-group><name name-style="western"><surname>Moncada</surname><given-names>B</given-names></name><name name-style="western"><surname>Suárez</surname><given-names>A</given-names></name><name name-style="western"><surname>Lücking</surname><given-names>R</given-names></name></person-group> (<year>2015</year>) <article-title>Nueve especies nuevas del género <italic><tp:taxon-name><tp:taxon-name-part taxon-name-part-type="genus">Sticta</tp:taxon-name-part></tp:taxon-name></italic> (<tp:taxon-name><tp:taxon-name-part taxon-name-part-type="phylum">Ascomycota</tp:taxon-name-part></tp:taxon-name> liquenizados: <tp:taxon-name><tp:taxon-name-part taxon-name-part-type="family">Lobariaceae</tp:taxon-name-part></tp:taxon-name>) del morfotipo <italic><tp:taxon-name><tp:taxon-name-part taxon-name-part-type="genus"/><tp:taxon-name-part taxon-name-part-type="species">fuliginosa</tp:taxon-name-part></tp:taxon-name></italic> sensu lato de Colombia.</article-title><source>Revista de la Academia Colombiana de Ciencias Exactas, Físicas y Naturales</source><volume>39</volume>(<issue>150</issue>): <fpage>50</fpage>–<lpage>66</lpage>. <ext-link xlink:href="10.18257/raccefyn.110" ext-link-type="doi" xlink:type="simple">https://doi.org/10.18257/raccefyn.110</ext-link></mixed-citation></ref><ref id="B28"><mixed-citation xmlns:xlink="http://www.w3.org/1999/xlink" xlink:type="simple"><person-group><name name-style="western"><surname>Mercado-Díaz</surname><given-names>JA</given-names></name><name name-style="western"><surname>Lücking</surname><given-names>R</given-names></name><name name-style="western"><surname>Moncada</surname><given-names>B</given-names></name><name name-style="western"><surname>Widhelm</surname><given-names>TJ</given-names></name><name name-style="western"><surname>Lumbsch</surname><given-names>HT</given-names></name></person-group> (<year>2020</year>) <article-title>Elucidating species richness in lichen fungi: The genus <italic><tp:taxon-name><tp:taxon-name-part taxon-name-part-type="genus">Sticta</tp:taxon-name-part></tp:taxon-name></italic> (<tp:taxon-name><tp:taxon-name-part taxon-name-part-type="phylum">Ascomycota</tp:taxon-name-part></tp:taxon-name>: <tp:taxon-name><tp:taxon-name-part taxon-name-part-type="family">Peltigeraceae</tp:taxon-name-part></tp:taxon-name>) in Puerto Rico.</article-title><source>Taxon</source><volume>69</volume>(<issue>5</issue>): <fpage>851</fpage>–<lpage>891</lpage>. <ext-link xlink:href="10.1002/tax.12320" ext-link-type="doi" xlink:type="simple">https://doi.org/10.1002/tax.12320</ext-link></mixed-citation></ref></ref-list></tp:taxon-treatment>
