# Supplementary material for: ﻿Additional new species and new records of the genus Sticta (lichenised Ascomycota, lobarioid Peltigeraceae) from Bolivia
Source: MycoKeys. 2024 Apr 23;105:21–47. doi: 10.3897/mycokeys.105.120810 (PMC11061559; doi:10.3897/mycokeys.105.120810)
Supplement: XML Treatment for Sticta madidiensis [file mycokeys.105.120810-treatment3.xml]

<!DOCTYPE tp:taxon-treatment
  PUBLIC "-//TaxonX//DTD Taxonomic Treatment Publishing DTD v0 20100105//EN" "tax-treatment-NSO.dtd">
<tp:taxon-treatment xmlns:tp="http://www.plazi.org/taxpub"><tp:treatment-meta><kwd-group><label>Taxon classification</label><kwd>
                <named-content content-type="kingdom">Fungi</named-content>
              </kwd><kwd>
                <named-content content-type="order">Peltigerales</named-content>
              </kwd><kwd>
                <named-content content-type="family">Lobariaceae</named-content>
              </kwd></kwd-group><mixed-citation publication-type="journal"><person-group><name><surname>Ossowska</surname><given-names>Emilia Anna</given-names></name><name><surname>Moncada</surname><given-names>Bibiana</given-names></name><name><surname>Lücking</surname><given-names>Robert</given-names></name><name><surname>Flakus</surname><given-names>Adam</given-names></name><name><surname>Rodriguez-Flakus</surname><given-names>Pamela</given-names></name><name><surname>Olszewska</surname><given-names>Sandra</given-names></name><name><surname>Kukwa</surname><given-names>Martin</given-names></name></person-group><article-title>﻿Additional new species and new records of the genus <italic><tp:taxon-name><tp:taxon-name-part taxon-name-part-type="genus" reg="Sticta">Sticta</tp:taxon-name-part></tp:taxon-name></italic> (lichenised <tp:taxon-name><tp:taxon-name-part taxon-name-part-type="phylum">Ascomycota</tp:taxon-name-part></tp:taxon-name>, lobarioid <tp:taxon-name><tp:taxon-name-part taxon-name-part-type="family">Peltigeraceae</tp:taxon-name-part></tp:taxon-name>) from Bolivia</article-title><source>MycoKeys</source><day>23</day><month>04</month><year>2024</year><volume>105</volume><fpage>21</fpage><lpage>47</lpage><pub-id pub-id-type="doi">10.3897/mycokeys.105.120810</pub-id></mixed-citation></tp:treatment-meta><tp:nomenclature><label>﻿</label><tp:taxon-name>
              <object-id xmlns:xlink="http://www.w3.org/1999/xlink" content-type="arpha" xlink:type="simple">B2268975-6983-5122-B7AE-D2EDE3515D82</object-id>
              <tp:taxon-name-part taxon-name-part-type="genus" reg="Sticta">Sticta</tp:taxon-name-part>
              <tp:taxon-name-part taxon-name-part-type="species" reg="madidiensis">madidiensis</tp:taxon-name-part>
              <object-id xmlns:xlink="http://www.w3.org/1999/xlink" content-type="mycobank" xlink:type="simple">852906</object-id>
            </tp:taxon-name><tp:taxon-authority>Ossowska, B. Moncada, Lücking &amp; Kukwa</tp:taxon-authority><tp:taxon-status xmlns:xlink="http://www.w3.org/1999/xlink" xlink:type="simple">sp. nov.</tp:taxon-status><xref ref-type="fig" rid="F4">Fig. 4</xref></tp:nomenclature><tp:treatment-sec sec-type="diagnosis" id="SECID0E1SBG"><title>Diagnosis.</title><p>Differing from other <italic><tp:taxon-name><tp:taxon-name-part taxon-name-part-type="genus" reg="Sticta">Sticta</tp:taxon-name-part></tp:taxon-name></italic> in having up to 1 cm long stipe, a palmate to irregular thalli, without vegetative propagules and apothecia, with scabrid upper surface.</p></tp:treatment-sec><tp:treatment-sec sec-type="material" id="SECID0EHTBG"><title>Type.</title><p>Bolivia. Dept. La Paz; Prov. Franz Tamayo, Parque Nacional y Área Natural de Manejo Integrado Madidi, below Keara Bajo, <named-content xmlns:xlink="http://www.w3.org/1999/xlink" content-type="dwc:verbatimCoordinates" xlink:type="simple"><named-content content-type="geo-json" specific-use="{&#34;type&#34;:&#34;Point&#34;,&#34;coordinates&#34;:[-69.064167,-14.708333]}" id="NCID0EQTBG" xlink:type="simple">14°41'90"S, 69°03'51"W</named-content></named-content>, elev. 3060 m, open area with shrubs and scattered trees, Ceja de Monte Inferior (Altimontano), on shrubs, 18 Nov 2014, M. Kukwa 14879 (holotype UGDA, isotype LPB).</p></tp:treatment-sec><tp:treatment-sec sec-type="description" id="SECID0EVTBG"><title>Description.</title><p>Primary photobiont cyanobacterial (<italic><tp:taxon-name><tp:taxon-name-part taxon-name-part-type="genus" reg="Nostoc">Nostoc</tp:taxon-name-part></tp:taxon-name></italic>). Stipe present, up to 1 cm long. Thallus palmate to irregular, coriaceous, up to 15 cm diam., moderately branched, with 3–5 branches per 5 cm radius, branching pleurotomous to polytomous; lobes laciniate to ligulate, imbricate, partly involute, with their apices obtuse and acute and their margins entire to sinuous, thickened; lobe internodes 4(7–)–17(–20) mm long, (5–)8–9(–12) mm broad. Upper surface smooth to slightly canaliculate, brown to brownish-grey in central part of thallus when dry, with darker apices and darker marginal line, shiny; surface slightly scrobiculate to rugose, with papillae in young parts of lobes and without pruina, but with irregular, scattered, beige maculae; marginal cilia sparse to abundant fasciculate, white to brown, up to 1 mm, in some areas extension of the lower tomentum present. Apothecia absent. Vegetative propagules absent. Lower surface smooth, yellow-beige to orange-beige; primary tomentum dense, thick, but thinner towards the margin, fasciculate to spongy, soft, whitish-yellow to dark brown in the centre; secondary tomentum present, sparse, pubescent. Rhizines absent. Cyphellae 1–10 per cm<sup>2</sup> towards the thallus centre and 21–40 per cm<sup>2</sup> towards the margin, dispersed, rounded to elongate, urceolate with wide pore, erumpent to prominent, remaining below the level of the primary tomentum, with the margin raised and involute or rarely erect, cream to dark brown-coloured, without tomentum; pore (0.25–)0.5–1(–2) mm diam.; basal membrane scabrid, white. Medulla compact, white. Apothecia not found.</p><fig id="F4" position="float" orientation="portrait"><object-id xmlns:xlink="http://www.w3.org/1999/xlink" content-type="doi" xlink:type="simple">10.3897/mycokeys.105.120810.figure4</object-id><object-id xmlns:xlink="http://www.w3.org/1999/xlink" content-type="arpha" xlink:type="simple">8B32AF85-219D-5E20-8D08-2ABA393CC12B</object-id><label>Figure 4.</label><caption><p>Morphology of <italic><tp:taxon-name><tp:taxon-name-part taxon-name-part-type="genus" reg="Sticta">Sticta</tp:taxon-name-part><tp:taxon-name-part taxon-name-part-type="species" reg="madidiensis">madidiensis</tp:taxon-name-part></tp:taxon-name></italic> (holotype) <bold>A, B</bold> upper surface <bold>C, D</bold> lower surface <bold>E</bold> marginal cilia and extension of the lower tomentum <bold>F</bold> scabrid upper surface <bold>G</bold> lower tomentum with cyphellae <bold>H</bold> section of cyphella. Scale bars: 1 mm (<bold>A–G</bold>); 50 μm (<bold>H</bold>).</p></caption><graphic xmlns:xlink="http://www.w3.org/1999/xlink" xlink:href="mycokeys-105-021-g004.jpg" position="float" orientation="portrait" xlink:type="simple" id="oo_1031509.jpg"><uri content-type="original_file" xlink:type="simple">https://binary.pensoft.net/fig/1031509</uri></graphic></fig><p>Upper cortex paraplectenchymatous, up to 50 μm thick, differentiated into two cellular layers with the upper layer consisting of 1–2 layers of smaller cells, cells 5–15 × 5–10 μm, their walls 1–3 μm thick and their lumina rounded to irregular, 4–14 × 4–9 μm. Photobiont layer 30–60 μm thick, its cells 10–20 μm diam. Medulla 110–150 μm thick, its hyphae 4–5 μm broad, without crystals. Lower cortex paraplectenchymatous, 30–40 μm thick, with 2–4 cell layers; cells 7–16 μm × 6–12 diam., their walls 1–3 μm thick. Hairs of lower primary tomentum up to 500 μm long, in fascicles of more than 10, hyphae unbranched, septate with free apices; secondary tomentum sparse of up to 10 μm long. Cyphellae cavity up to 140 μm deep; cells of basal membrane without or with one papilla.</p></tp:treatment-sec><tp:treatment-sec sec-type="Secondary chemistry" id="SECID0EPVBG"><title>Secondary chemistry.</title><p>No lichen substances detected by <abbrev xmlns:xlink="http://www.w3.org/1999/xlink" xlink:title="thin-layer chromatography" id="ABBRID0EVVBG" xlink:type="simple">TLC</abbrev>. Basal membrane of cyphellae, K+ yellowish, C–, KC–, P–. Medulla K+ yellowish, C–, KC–, P–.</p></tp:treatment-sec><tp:treatment-sec sec-type="habitat" id="SECID0EZVBG"><title>Habitat and distribution.</title><p><italic><tp:taxon-name><tp:taxon-name-part taxon-name-part-type="genus" reg="Sticta">Sticta</tp:taxon-name-part><tp:taxon-name-part taxon-name-part-type="species" reg="madidiensis">madidiensis</tp:taxon-name-part></tp:taxon-name></italic> was found on shrubs in mountain vegetation with scattered trees. The species is known only from one locality in in the Madidi protected area in the La Paz Department.</p></tp:treatment-sec><tp:treatment-sec sec-type="etymology" id="SECID0EKWBG"><title>Etymology.</title><p>The name refers to the type locality.</p></tp:treatment-sec><tp:treatment-sec sec-type="notes" id="SECID0EPWBG"><title>Notes.</title><p>The new species has a palmate thallus with a stipe, similar to <italic><tp:taxon-name><tp:taxon-name-part taxon-name-part-type="genus" reg="Sticta">S.</tp:taxon-name-part><tp:taxon-name-part taxon-name-part-type="species" reg="catharinae">catharinae</tp:taxon-name-part></tp:taxon-name></italic> recently described from Bolivia (<xref ref-type="bibr" rid="B46">Ossowska et al. 2022a</xref>), which is, however, not related to the new species (Fig. <xref ref-type="fig" rid="F1">1</xref>). However, cilia in the new species are sparse to abundant and white to brown, whereas in <italic><tp:taxon-name><tp:taxon-name-part taxon-name-part-type="genus" reg="Sticta">S.</tp:taxon-name-part><tp:taxon-name-part taxon-name-part-type="species" reg="catharinae">catharinae</tp:taxon-name-part></tp:taxon-name></italic>, they are abundant, agglutinated to fasciculate, dark brown with paler tips (<xref ref-type="bibr" rid="B46">Ossowska et al. 2022a</xref>). Furthermore, <italic><tp:taxon-name><tp:taxon-name-part taxon-name-part-type="genus" reg="Sticta">S.</tp:taxon-name-part><tp:taxon-name-part taxon-name-part-type="species" reg="catharinae">catharinae</tp:taxon-name-part></tp:taxon-name></italic> produces apothecia, which are not known in <italic><tp:taxon-name><tp:taxon-name-part taxon-name-part-type="genus" reg="Sticta">S.</tp:taxon-name-part><tp:taxon-name-part taxon-name-part-type="species" reg="madidiensis">madidiensis</tp:taxon-name-part></tp:taxon-name></italic> (<xref ref-type="bibr" rid="B46">Ossowska et al. 2022a</xref>). Another taxon with palmate thalli is <italic><tp:taxon-name><tp:taxon-name-part taxon-name-part-type="genus" reg="Sticta">S.</tp:taxon-name-part><tp:taxon-name-part taxon-name-part-type="species" reg="neopulmonarioides">neopulmonarioides</tp:taxon-name-part></tp:taxon-name></italic> B. Moncada &amp; Coca (a form with cyanobacteria), but it has abundant, laminal and marginal propagules (phyllidia and lobules) without apothecia (the form with green alga has apothecia, but the thallus is larger than in <italic><tp:taxon-name><tp:taxon-name-part taxon-name-part-type="genus" reg="Sticta">S.</tp:taxon-name-part><tp:taxon-name-part taxon-name-part-type="species" reg="madidiensis">madidiensis</tp:taxon-name-part></tp:taxon-name></italic> and irregular). In addition, the primary tomentum is absent towards the margins. <italic><tp:taxon-name><tp:taxon-name-part taxon-name-part-type="genus" reg="Sticta">Sticta</tp:taxon-name-part><tp:taxon-name-part taxon-name-part-type="species" reg="neopulmonaroides">neopulmonaroides</tp:taxon-name-part></tp:taxon-name></italic> is known only from Colombia (<xref ref-type="bibr" rid="B30">Moncada 2012</xref>; <xref ref-type="bibr" rid="B32">Moncada et al. 2013a</xref>).</p></tp:treatment-sec><tp:treatment-sec><!--Section generated to contain objects referenced in tp:taxon-treatment.--><fig id="F1" position="float" orientation="portrait"><object-id xmlns:xlink="http://www.w3.org/1999/xlink" content-type="doi" xlink:type="simple">10.3897/mycokeys.105.120810.figure1</object-id><object-id xmlns:xlink="http://www.w3.org/1999/xlink" content-type="arpha" xlink:type="simple">E4791249-7809-5707-A8FA-C0A6D256DCDD</object-id><label>Figure 1.</label><caption><p>Best-scoring Maximum Likelihood tree of the <italic><tp:taxon-name><tp:taxon-name-part taxon-name-part-type="genus" reg="Sticta">Sticta</tp:taxon-name-part></tp:taxon-name></italic> target clade containing the new species from Bolivia (red) and the species new to Bolivia and phylogenetically confirmed from Bolivia (blue), based on the fungal ITS barcoding marker. Supported clades are thickened. For complete tree with individual support values, see Suppl. material <xref ref-type="supplementary-material" rid="S2">2</xref>.</p></caption><graphic xmlns:xlink="http://www.w3.org/1999/xlink" xlink:href="mycokeys-105-021-g001.jpg" position="float" orientation="portrait" xlink:type="simple" id="oo_1031506.jpg"><uri content-type="original_file" xlink:type="simple">https://binary.pensoft.net/fig/1031506</uri></graphic></fig><supplementary-material xmlns:xlink="http://www.w3.org/1999/xlink" id="S2" position="float" orientation="portrait" xlink:type="simple"><object-id content-type="doi" xlink:type="simple">10.3897/mycokeys.105.120810.suppl2</object-id><object-id content-type="arpha" xlink:type="simple">8B5DDD1C-8291-5EBC-9EAA-690EE145E19B</object-id><label>Supplementary material 2</label><caption><p>Best-scoring Maximum Likelihood tree of the <italic><tp:taxon-name><tp:taxon-name-part taxon-name-part-type="genus" reg="Sticta">Sticta</tp:taxon-name-part></tp:taxon-name></italic> target clade containing the new species from Bolivia (red) and the species new to Bolivia and phylogenetically confirmed from Bolivia (blue), based on the fungal ITS barcoding marker</p></caption><statement content-type="dataType"><label>Data type</label><p>pdf</p></statement><statement content-type="notes"><label>Explanation note</label><p>Supported clades are thickened and individual support values are indicated.</p></statement><media xlink:href="mycokeys-105-021-s002.pdf" mimetype="application" mime-subtype="pdf" position="float" orientation="portrait" xlink:type="simple" id="oo_1031515.pdf"><uri content-type="original_file" xlink:type="simple">https://binary.pensoft.net/file/1031515</uri></media><permissions><license xlink:type="simple"><license-p>This dataset is made available under the Open Database License (http://opendatacommons.org/licenses/odbl/1.0/). The Open Database License (ODbL) is a license agreement intended to allow users to freely share, modify, and use this Dataset while maintaining this same freedom for others, provided that the original source and author(s) are credited.</license-p></license></permissions><attrib specific-use="authors">Emilia Anna Ossowska, Bibiana Moncada, Robert Lücking, Adam Flakus, Pamela Rodriguez-Flakus, Sandra Olszewska, Martin Kukwa</attrib></supplementary-material></tp:treatment-sec><ref-list><ref id="B46"><mixed-citation xmlns:xlink="http://www.w3.org/1999/xlink" xlink:type="simple"><person-group><name name-style="western"><surname>Ossowska</surname><given-names>EA</given-names></name><name name-style="western"><surname>Moncada</surname><given-names>B</given-names></name><name name-style="western"><surname>Kukwa</surname><given-names>M</given-names></name><name name-style="western"><surname>Flakus</surname><given-names>A</given-names></name><name name-style="western"><surname>Rodriguez-Flakus</surname><given-names>P</given-names></name><name name-style="western"><surname>Olszewska</surname><given-names>S</given-names></name><name name-style="western"><surname>Lücking</surname><given-names>R</given-names></name></person-group> (<year>2022a</year>) <article-title>New species of <italic><tp:taxon-name><tp:taxon-name-part taxon-name-part-type="genus">Sticta</tp:taxon-name-part></tp:taxon-name></italic> (lichenised <tp:taxon-name><tp:taxon-name-part taxon-name-part-type="phylum">Ascomycota</tp:taxon-name-part></tp:taxon-name>, lobarioid <tp:taxon-name><tp:taxon-name-part taxon-name-part-type="family">Peltigeraceae</tp:taxon-name-part></tp:taxon-name>) from Bolivia suggest a high level of endemism in the Central Andes.</article-title><source>MycoKeys</source><volume>92</volume>: <fpage>131</fpage>–<lpage>160</lpage>. <ext-link xlink:href="10.3897/mycokeys.92.89960" ext-link-type="doi" xlink:type="simple">https://doi.org/10.3897/mycokeys.92.89960</ext-link></mixed-citation></ref><ref id="B30"><mixed-citation xmlns:xlink="http://www.w3.org/1999/xlink" xlink:type="simple"><person-group><name name-style="western"><surname>Moncada</surname><given-names>B</given-names></name></person-group> (<year>2012</year>) El género <italic><tp:taxon-name><tp:taxon-name-part taxon-name-part-type="genus">Sticta</tp:taxon-name-part></tp:taxon-name></italic> (Schreb.) Ach. en Colombia, Taxonomía, Ecogeografía e Importancia. Doctoral thesis, Universidad Nacional de Colombia, Bogotá.</mixed-citation></ref><ref id="B32"><mixed-citation xmlns:xlink="http://www.w3.org/1999/xlink" xlink:type="simple"><person-group><name name-style="western"><surname>Moncada</surname><given-names>B</given-names></name><name name-style="western"><surname>Coca</surname><given-names>LF</given-names></name><name name-style="western"><surname>Lücking</surname><given-names>R</given-names></name></person-group> (<year>2013a</year>) <article-title>Neotropical members of <italic><tp:taxon-name><tp:taxon-name-part taxon-name-part-type="genus">Sticta</tp:taxon-name-part></tp:taxon-name></italic> (lichenized <tp:taxon-name><tp:taxon-name-part taxon-name-part-type="phylum">Ascomycota</tp:taxon-name-part></tp:taxon-name>: <tp:taxon-name><tp:taxon-name-part taxon-name-part-type="family">Lobariaceae</tp:taxon-name-part></tp:taxon-name>) forming photosymbiodemes, with the description of seven new species.</article-title><source>The Bryologist</source><volume>116</volume>(<issue>2</issue>): <fpage>169</fpage>–<lpage>200</lpage>. <ext-link xlink:href="10.1639/0007-2745-116.2.169" ext-link-type="doi" xlink:type="simple">https://doi.org/10.1639/0007-2745-116.2.169</ext-link></mixed-citation></ref></ref-list></tp:taxon-treatment>
