# Supplementary material for: ﻿Additional new species and new records of the genus Sticta (lichenised Ascomycota, lobarioid Peltigeraceae) from Bolivia
Source: MycoKeys. 2024 Apr 23;105:21–47. doi: 10.3897/mycokeys.105.120810 (PMC11061559; doi:10.3897/mycokeys.105.120810)
Supplement: XML Treatment for Sticta montepunkuensis [file mycokeys.105.120810-treatment4.xml]

<!DOCTYPE tp:taxon-treatment
  PUBLIC "-//TaxonX//DTD Taxonomic Treatment Publishing DTD v0 20100105//EN" "tax-treatment-NSO.dtd">
<tp:taxon-treatment xmlns:tp="http://www.plazi.org/taxpub"><tp:treatment-meta><kwd-group><label>Taxon classification</label><kwd>
                <named-content content-type="kingdom">Fungi</named-content>
              </kwd><kwd>
                <named-content content-type="order">Peltigerales</named-content>
              </kwd><kwd>
                <named-content content-type="family">Lobariaceae</named-content>
              </kwd></kwd-group><mixed-citation publication-type="journal"><person-group><name><surname>Ossowska</surname><given-names>Emilia Anna</given-names></name><name><surname>Moncada</surname><given-names>Bibiana</given-names></name><name><surname>Lücking</surname><given-names>Robert</given-names></name><name><surname>Flakus</surname><given-names>Adam</given-names></name><name><surname>Rodriguez-Flakus</surname><given-names>Pamela</given-names></name><name><surname>Olszewska</surname><given-names>Sandra</given-names></name><name><surname>Kukwa</surname><given-names>Martin</given-names></name></person-group><article-title>﻿Additional new species and new records of the genus <italic><tp:taxon-name><tp:taxon-name-part taxon-name-part-type="genus" reg="Sticta">Sticta</tp:taxon-name-part></tp:taxon-name></italic> (lichenised <tp:taxon-name><tp:taxon-name-part taxon-name-part-type="phylum">Ascomycota</tp:taxon-name-part></tp:taxon-name>, lobarioid <tp:taxon-name><tp:taxon-name-part taxon-name-part-type="family">Peltigeraceae</tp:taxon-name-part></tp:taxon-name>) from Bolivia</article-title><source>MycoKeys</source><day>23</day><month>04</month><year>2024</year><volume>105</volume><fpage>21</fpage><lpage>47</lpage><pub-id pub-id-type="doi">10.3897/mycokeys.105.120810</pub-id></mixed-citation></tp:treatment-meta><tp:nomenclature><label>﻿</label><tp:taxon-name>
              <object-id xmlns:xlink="http://www.w3.org/1999/xlink" content-type="arpha" xlink:type="simple">846EDEC2-358A-5541-AB81-AA8B8EB3FCBC</object-id>
              <tp:taxon-name-part taxon-name-part-type="genus" reg="Sticta">Sticta</tp:taxon-name-part>
              <tp:taxon-name-part taxon-name-part-type="species" reg="montepunkuensis">montepunkuensis</tp:taxon-name-part>
              <object-id xmlns:xlink="http://www.w3.org/1999/xlink" content-type="mycobank" xlink:type="simple">852907</object-id>
            </tp:taxon-name><tp:taxon-authority>Ossowska, B. Moncada, Lücking &amp; Kukwa</tp:taxon-authority><tp:taxon-status xmlns:xlink="http://www.w3.org/1999/xlink" xlink:type="simple">sp. nov.</tp:taxon-status><xref ref-type="fig" rid="F5">Fig. 5</xref></tp:nomenclature><tp:treatment-sec sec-type="diagnosis" id="SECID0EI2BG"><title>Diagnosis.</title><p>Differing from other <italic><tp:taxon-name><tp:taxon-name-part taxon-name-part-type="genus" reg="Sticta">Sticta</tp:taxon-name-part></tp:taxon-name></italic> in the green algal photobiont, large thalli up to 30 cm diam., moderately branched, the upper surface scrobiculate to pitted or rugose, the margins of the apothecia crenate to verrucous and the presence of urceolate cyphellae with wide pores and scabrid, white to yellowish-white basal membrane.</p></tp:treatment-sec><tp:treatment-sec sec-type="material" id="SECID0EV2BG"><title>Type.</title><p>Bolivia. Dept. Cochabamba; Prov. Carrasco, Parque Nacional Carrasco, Korikaza close to Monte Punku, <named-content xmlns:xlink="http://www.w3.org/1999/xlink" content-type="dwc:verbatimCoordinates" xlink:type="simple"><named-content content-type="geo-json" specific-use="{&#34;type&#34;:&#34;Point&#34;,&#34;coordinates&#34;:[-65.275556,-17.558333]}" id="NCID0E52BG" xlink:type="simple">17°33'30"S, 65°16'32"W</named-content></named-content>, elev. 2880 m, lower montane Yungas cloud forest, corticolous, 27 Nov 2014, M. Kukwa 15115 (holotype UGDA, isotype LPB).</p></tp:treatment-sec><tp:treatment-sec sec-type="description" id="SECID0ED3BG"><title>Description.</title><p>Primary photobiont green alga. Stipe absent. Thallus irregular, up to 30 cm diam., moderately branched, with 3–5 branches per 5 cm radius, branching pleurotomous to polytomous; lobes ligulate to laciniate, adjacent to interspaced, plane to involute, with their apices rounded to obtuse and plane and their margins entire, slightly thickened; lobe internodes (7–)10–18(–20) mm long, (5–)10–15(–18) mm broad; thallus coriaceous. Upper surface scrobiculate, pitted or rarely rugose, yellowish-brown and darkening towards the margins when dry, with brown marginal line, shiny; surface glabrous, without papillae, pruina and maculae; marginal cilia absent, but extension of the lower tomentum visible. Apothecia sparse, principally laminal, pedicellate, without pronounced invagination on lower side, up to 0.5 mm diam.; disc brown to red-brown, shiny; margin crenate to verrucous, light cream-brown. Vegetative propagules absent. Lower surface scrobiculate to undulate or faveolate, beige to dark brown towards the centre; primary tomentum dense, thick, but thinner towards the margin, fasciculate, soft, brown often with whitish tips; secondary tomentum present, pubescent to arachnoid. Rhizines sparse, irregularly dispersed, often in groups, fasciculate to barbate, brown with paler tips, up to 1 cm long. Cyphellae 41–60 per cm<sup>2</sup> towards the thallus centre and more than 100 per cm<sup>2</sup> towards the margin, scattered, rounded to slightly elongate, urceolate with wide pore, erumpent to sessile, remaining below the level of the primary tomentum, with the margin elevated and involute, brown-coloured, without tomentum; pore (0.3–)0.5–1.8(–2.5) mm diam.; basal membrane scabrid, white to yellowish-white. Medulla compact, white. Pycnidia present.</p><fig id="F5" position="float" orientation="portrait"><object-id xmlns:xlink="http://www.w3.org/1999/xlink" content-type="doi" xlink:type="simple">10.3897/mycokeys.105.120810.figure5</object-id><object-id xmlns:xlink="http://www.w3.org/1999/xlink" content-type="arpha" xlink:type="simple">F9C274A7-C42A-5E10-B952-2F7F2950F5DC</object-id><label>Figure 5.</label><caption><p>Morphology of <italic><tp:taxon-name><tp:taxon-name-part taxon-name-part-type="genus" reg="Sticta">Sticta</tp:taxon-name-part><tp:taxon-name-part taxon-name-part-type="species" reg="montepunkuensis">montepunkuensis</tp:taxon-name-part></tp:taxon-name></italic> (holotype) <bold>A, B</bold> upper surface <bold>C</bold> lower surface <bold>D</bold> apothecia with crenate to verrucous margins <bold>E, F</bold> lower tomentum with cyphellae and rhizines. Scale bars: 1 mm.</p></caption><graphic xmlns:xlink="http://www.w3.org/1999/xlink" xlink:href="mycokeys-105-021-g005.jpg" position="float" orientation="portrait" xlink:type="simple" id="oo_1031510.jpg"><uri content-type="original_file" xlink:type="simple">https://binary.pensoft.net/fig/1031510</uri></graphic></fig><p>Upper cortex paraplectenchymatous, not distinctly differentiated into layers, 50–65 μm thick, consisting of up to nine cell layers, size of cells gradually decreasing towards the upper part, cells 5–17 × 4–14 μm, their walls 1–4 μm thick and their lumina rounded to isodiametric, 4–16 × 3–13 μm. Photobiont layer 30–50 μm thick, its cells 3.5–6 μm diam. Medulla up to 160 μm thick, its hyphae 3–4.5 μm broad, without crystals. Lower cortex paraplectenchymatous, 35–50 μm thick, with 3–4 cell layers; cells 9–17 × 8–13 μm, their walls 1–3 μm thick. Hairs of lower primary tomentum up to 220 μm long, in fascicles of 6–12, simple or often branched in upper parts, septate with free or interlocked apices, up to 8 μm wide; secondary tomentum up to 25 μm long. Cyphellae cavity up to 100 μm deep; cells of basal membrane usually without or rarely with up to three papillae. Apothecia biatorine, up to 700 μm high, with very short stipe; excipulum up to 250 μm broad, laterally with projecting hairs on the lower side, simple to branched. Hymenium up to 150 μm high; epihymenium up to 10 μm high, pale orange-brown, with gelatinous upper layer, ca. 4 μm high. Asci 6–8-spored, ascospores fusiform, 1(–3)-septate, 17–32 × 7–9 μm.</p></tp:treatment-sec><tp:treatment-sec sec-type="Secondary chemistry" id="SECID0EO4BG"><title>Secondary chemistry.</title><p>No lichen substances detected by <abbrev xmlns:xlink="http://www.w3.org/1999/xlink" xlink:title="thin-layer chromatography" id="ABBRID0EU4BG" xlink:type="simple">TLC</abbrev>. All parts of thallus and apothecia K–, C–, KC–, P–.</p></tp:treatment-sec><tp:treatment-sec sec-type="habitat" id="SECID0EY4BG"><title>Habitat and distribution.</title><p><italic><tp:taxon-name><tp:taxon-name-part taxon-name-part-type="genus" reg="Sticta">Sticta</tp:taxon-name-part><tp:taxon-name-part taxon-name-part-type="species" reg="montepunkuensis">montepunkuensis</tp:taxon-name-part></tp:taxon-name></italic> is known only from the type locality in Yungas cloud forest in Nacional Parque Carrasco, where it was collected on the bark of tree, at an elevation of 2880 m.</p></tp:treatment-sec><tp:treatment-sec sec-type="etymology" id="SECID0EJ5BG"><title>Etymology.</title><p>The name refers to the settlement Monte Punku in Parque Nacional Carrasco, near where the new species was found.</p></tp:treatment-sec><tp:treatment-sec sec-type="notes" id="SECID0EO5BG"><title>Notes.</title><p>The new species is related and morphologically similar to other green algal <italic><tp:taxon-name><tp:taxon-name-part taxon-name-part-type="genus" reg="Sticta">Sticta</tp:taxon-name-part></tp:taxon-name></italic> species, such as <italic><tp:taxon-name><tp:taxon-name-part taxon-name-part-type="genus" reg="Sticta">S.</tp:taxon-name-part><tp:taxon-name-part taxon-name-part-type="species" reg="lobarioides">lobarioides</tp:taxon-name-part></tp:taxon-name></italic> and <italic><tp:taxon-name><tp:taxon-name-part taxon-name-part-type="genus" reg="Sticta">S.</tp:taxon-name-part><tp:taxon-name-part taxon-name-part-type="species" reg="pseudolobaria">pseudolobaria</tp:taxon-name-part></tp:taxon-name></italic> (Fig. <xref ref-type="fig" rid="F1">1</xref>). All these taxa produce apothecia, but they are aggregated, with entire to verrucose margins in <italic><tp:taxon-name><tp:taxon-name-part taxon-name-part-type="genus" reg="Sticta">S.</tp:taxon-name-part><tp:taxon-name-part taxon-name-part-type="species" reg="lobarioides">lobarioides</tp:taxon-name-part></tp:taxon-name></italic>, scattered with hairy to verrucous margins in <italic><tp:taxon-name><tp:taxon-name-part taxon-name-part-type="genus" reg="Sticta">S.</tp:taxon-name-part><tp:taxon-name-part taxon-name-part-type="species" reg="pseudolobaria">pseudolobaria</tp:taxon-name-part></tp:taxon-name></italic> and, in <italic><tp:taxon-name><tp:taxon-name-part taxon-name-part-type="genus" reg="Sticta">S.</tp:taxon-name-part><tp:taxon-name-part taxon-name-part-type="species" reg="montepunkuensis">montepunkuensis</tp:taxon-name-part></tp:taxon-name></italic>, they are subaggregated with crenate to verrucous margins. They also differ in the presence of a stipe (absent in <italic><tp:taxon-name><tp:taxon-name-part taxon-name-part-type="genus" reg="Sticta">S.</tp:taxon-name-part><tp:taxon-name-part taxon-name-part-type="species" reg="montepunkuensis">montepunkuensis</tp:taxon-name-part></tp:taxon-name></italic>) and the different sizes of the thalli (up to 20 cm in <italic><tp:taxon-name><tp:taxon-name-part taxon-name-part-type="genus" reg="Sticta">S.</tp:taxon-name-part><tp:taxon-name-part taxon-name-part-type="species" reg="lobarioides">lobarioides</tp:taxon-name-part></tp:taxon-name></italic> and over 15 cm in <italic><tp:taxon-name><tp:taxon-name-part taxon-name-part-type="genus" reg="Sticta">S.</tp:taxon-name-part><tp:taxon-name-part taxon-name-part-type="species" reg="pseudolobaria">pseudolobaria</tp:taxon-name-part></tp:taxon-name></italic>). The upper surface in these species is faveolate rather than scrobiculate to pitted as it is in the new species and the primary tomentum is sparse over the entire surface, with no secondary tomentum (primary tomentum dense, secondary present in <italic><tp:taxon-name><tp:taxon-name-part taxon-name-part-type="genus" reg="Sticta">S.</tp:taxon-name-part><tp:taxon-name-part taxon-name-part-type="species" reg="montepunkuensis">montepunkuensis</tp:taxon-name-part></tp:taxon-name></italic>) (<xref ref-type="bibr" rid="B30">Moncada 2012</xref>; <xref ref-type="bibr" rid="B32">Moncada et al. 2013a</xref>). For the differences between <italic><tp:taxon-name><tp:taxon-name-part taxon-name-part-type="genus" reg="Sticta">S.</tp:taxon-name-part><tp:taxon-name-part taxon-name-part-type="species" reg="montepunkuensis">montepunkuensis</tp:taxon-name-part></tp:taxon-name></italic> and <italic><tp:taxon-name><tp:taxon-name-part taxon-name-part-type="genus" reg="Sticta">S.</tp:taxon-name-part><tp:taxon-name-part taxon-name-part-type="species" reg="laciniata">laciniata</tp:taxon-name-part></tp:taxon-name></italic>, see the general discussion above.</p><p>Other species known from Bolivia with green algae and large thalli include <italic><tp:taxon-name><tp:taxon-name-part taxon-name-part-type="genus" reg="Sticta">S.</tp:taxon-name-part><tp:taxon-name-part taxon-name-part-type="species" reg="amboroensis">amboroensis</tp:taxon-name-part></tp:taxon-name></italic> and <italic><tp:taxon-name><tp:taxon-name-part taxon-name-part-type="genus" reg="Sticta">S.</tp:taxon-name-part><tp:taxon-name-part taxon-name-part-type="species" reg="carrascoensis">carrascoensis</tp:taxon-name-part></tp:taxon-name></italic>. The species differ in the structure of the tomentum. In <italic><tp:taxon-name><tp:taxon-name-part taxon-name-part-type="genus" reg="Sticta">S.</tp:taxon-name-part><tp:taxon-name-part taxon-name-part-type="species" reg="amboroensis">amboroensis</tp:taxon-name-part></tp:taxon-name></italic>, it is spongy to dense, fasciculate, light to dark brown and sparse towards the margin (<xref ref-type="bibr" rid="B46">Ossowska et al. 2022a</xref>). <italic><tp:taxon-name><tp:taxon-name-part taxon-name-part-type="genus" reg="Sticta">Sticta</tp:taxon-name-part><tp:taxon-name-part taxon-name-part-type="species" reg="carrascoensis">carrascoensis</tp:taxon-name-part></tp:taxon-name></italic> has a primary tomentum that is dense towards the margin like in <italic><tp:taxon-name><tp:taxon-name-part taxon-name-part-type="genus" reg="Sticta">S.</tp:taxon-name-part><tp:taxon-name-part taxon-name-part-type="species" reg="montepunkuensis">montepunkuensis</tp:taxon-name-part></tp:taxon-name></italic>, but it is spongy, light to dark brown, whereas in the new species, it is fasciculate, brown with white tips. <italic><tp:taxon-name><tp:taxon-name-part taxon-name-part-type="genus" reg="Sticta">Sticta</tp:taxon-name-part><tp:taxon-name-part taxon-name-part-type="species" reg="montepunkuensis">montepunkuensis</tp:taxon-name-part></tp:taxon-name></italic> also has more abundant cyphellae, i.e. 41–60 per cm<sup>2</sup>, towards the centre and more than 100 per cm<sup>2</sup> towards the margin, whereas <italic><tp:taxon-name><tp:taxon-name-part taxon-name-part-type="genus" reg="Sticta">S.</tp:taxon-name-part><tp:taxon-name-part taxon-name-part-type="species" reg="carrascoensis">carrascoensis</tp:taxon-name-part></tp:taxon-name></italic> has 1–10 per cm<sup>2</sup> and 21–40 per cm<sup>2</sup>, respectively and <italic><tp:taxon-name><tp:taxon-name-part taxon-name-part-type="genus" reg="Sticta">S.</tp:taxon-name-part><tp:taxon-name-part taxon-name-part-type="species" reg="amboroensis">amboroensis</tp:taxon-name-part></tp:taxon-name></italic> 1–20 per cm<sup>2</sup> and 21–40 per cm<sup>2</sup> (<xref ref-type="bibr" rid="B46">Ossowska et al. 2022a</xref>). Both, <italic><tp:taxon-name><tp:taxon-name-part taxon-name-part-type="genus" reg="Sticta">S.</tp:taxon-name-part><tp:taxon-name-part taxon-name-part-type="species" reg="amboroensis">amboroensis</tp:taxon-name-part></tp:taxon-name></italic> and <italic><tp:taxon-name><tp:taxon-name-part taxon-name-part-type="genus" reg="Sticta">S.</tp:taxon-name-part><tp:taxon-name-part taxon-name-part-type="species" reg="carrascoensis">carrascoensis</tp:taxon-name-part></tp:taxon-name></italic>, have abundant apothecia, which are sparse in the new species and are submarginal in <italic><tp:taxon-name><tp:taxon-name-part taxon-name-part-type="genus" reg="Sticta">S.</tp:taxon-name-part><tp:taxon-name-part taxon-name-part-type="species" reg="amboroensis">amboroensis</tp:taxon-name-part></tp:taxon-name></italic> and marginal to laminal in <italic><tp:taxon-name><tp:taxon-name-part taxon-name-part-type="genus" reg="Sticta">S.</tp:taxon-name-part><tp:taxon-name-part taxon-name-part-type="species" reg="carrascoensis">carrascoensis</tp:taxon-name-part></tp:taxon-name></italic>. Their apothecial margins are crenate to hirsute in both species, rather than crenate to verrucous as in <italic><tp:taxon-name><tp:taxon-name-part taxon-name-part-type="genus" reg="Sticta">S.</tp:taxon-name-part><tp:taxon-name-part taxon-name-part-type="species" reg="montepunkuensis">montepunkuensis</tp:taxon-name-part></tp:taxon-name></italic> (<xref ref-type="bibr" rid="B46">Ossowska et al. 2022a</xref>). All three species are not closely related (Fig. <xref ref-type="fig" rid="F1">1</xref>).</p></tp:treatment-sec><tp:treatment-sec><!--Section generated to contain objects referenced in tp:taxon-treatment.--><fig id="F1" position="float" orientation="portrait"><object-id xmlns:xlink="http://www.w3.org/1999/xlink" content-type="doi" xlink:type="simple">10.3897/mycokeys.105.120810.figure1</object-id><object-id xmlns:xlink="http://www.w3.org/1999/xlink" content-type="arpha" xlink:type="simple">E4791249-7809-5707-A8FA-C0A6D256DCDD</object-id><label>Figure 1.</label><caption><p>Best-scoring Maximum Likelihood tree of the <italic><tp:taxon-name><tp:taxon-name-part taxon-name-part-type="genus" reg="Sticta">Sticta</tp:taxon-name-part></tp:taxon-name></italic> target clade containing the new species from Bolivia (red) and the species new to Bolivia and phylogenetically confirmed from Bolivia (blue), based on the fungal ITS barcoding marker. Supported clades are thickened. For complete tree with individual support values, see Suppl. material <xref ref-type="supplementary-material" rid="S2">2</xref>.</p></caption><graphic xmlns:xlink="http://www.w3.org/1999/xlink" xlink:href="mycokeys-105-021-g001.jpg" position="float" orientation="portrait" xlink:type="simple" id="oo_1031506.jpg"><uri content-type="original_file" xlink:type="simple">https://binary.pensoft.net/fig/1031506</uri></graphic></fig><supplementary-material xmlns:xlink="http://www.w3.org/1999/xlink" id="S2" position="float" orientation="portrait" xlink:type="simple"><object-id content-type="doi" xlink:type="simple">10.3897/mycokeys.105.120810.suppl2</object-id><object-id content-type="arpha" xlink:type="simple">8B5DDD1C-8291-5EBC-9EAA-690EE145E19B</object-id><label>Supplementary material 2</label><caption><p>Best-scoring Maximum Likelihood tree of the <italic><tp:taxon-name><tp:taxon-name-part taxon-name-part-type="genus" reg="Sticta">Sticta</tp:taxon-name-part></tp:taxon-name></italic> target clade containing the new species from Bolivia (red) and the species new to Bolivia and phylogenetically confirmed from Bolivia (blue), based on the fungal ITS barcoding marker</p></caption><statement content-type="dataType"><label>Data type</label><p>pdf</p></statement><statement content-type="notes"><label>Explanation note</label><p>Supported clades are thickened and individual support values are indicated.</p></statement><media xlink:href="mycokeys-105-021-s002.pdf" mimetype="application" mime-subtype="pdf" position="float" orientation="portrait" xlink:type="simple" id="oo_1031515.pdf"><uri content-type="original_file" xlink:type="simple">https://binary.pensoft.net/file/1031515</uri></media><permissions><license xlink:type="simple"><license-p>This dataset is made available under the Open Database License (http://opendatacommons.org/licenses/odbl/1.0/). The Open Database License (ODbL) is a license agreement intended to allow users to freely share, modify, and use this Dataset while maintaining this same freedom for others, provided that the original source and author(s) are credited.</license-p></license></permissions><attrib specific-use="authors">Emilia Anna Ossowska, Bibiana Moncada, Robert Lücking, Adam Flakus, Pamela Rodriguez-Flakus, Sandra Olszewska, Martin Kukwa</attrib></supplementary-material></tp:treatment-sec><ref-list><ref id="B30"><mixed-citation xmlns:xlink="http://www.w3.org/1999/xlink" xlink:type="simple"><person-group><name name-style="western"><surname>Moncada</surname><given-names>B</given-names></name></person-group> (<year>2012</year>) El género <italic><tp:taxon-name><tp:taxon-name-part taxon-name-part-type="genus">Sticta</tp:taxon-name-part></tp:taxon-name></italic> (Schreb.) Ach. en Colombia, Taxonomía, Ecogeografía e Importancia. Doctoral thesis, Universidad Nacional de Colombia, Bogotá.</mixed-citation></ref><ref id="B32"><mixed-citation xmlns:xlink="http://www.w3.org/1999/xlink" xlink:type="simple"><person-group><name name-style="western"><surname>Moncada</surname><given-names>B</given-names></name><name name-style="western"><surname>Coca</surname><given-names>LF</given-names></name><name name-style="western"><surname>Lücking</surname><given-names>R</given-names></name></person-group> (<year>2013a</year>) <article-title>Neotropical members of <italic><tp:taxon-name><tp:taxon-name-part taxon-name-part-type="genus">Sticta</tp:taxon-name-part></tp:taxon-name></italic> (lichenized <tp:taxon-name><tp:taxon-name-part taxon-name-part-type="phylum">Ascomycota</tp:taxon-name-part></tp:taxon-name>: <tp:taxon-name><tp:taxon-name-part taxon-name-part-type="family">Lobariaceae</tp:taxon-name-part></tp:taxon-name>) forming photosymbiodemes, with the description of seven new species.</article-title><source>The Bryologist</source><volume>116</volume>(<issue>2</issue>): <fpage>169</fpage>–<lpage>200</lpage>. <ext-link xlink:href="10.1639/0007-2745-116.2.169" ext-link-type="doi" xlink:type="simple">https://doi.org/10.1639/0007-2745-116.2.169</ext-link></mixed-citation></ref><ref id="B46"><mixed-citation xmlns:xlink="http://www.w3.org/1999/xlink" xlink:type="simple"><person-group><name name-style="western"><surname>Ossowska</surname><given-names>EA</given-names></name><name name-style="western"><surname>Moncada</surname><given-names>B</given-names></name><name name-style="western"><surname>Kukwa</surname><given-names>M</given-names></name><name name-style="western"><surname>Flakus</surname><given-names>A</given-names></name><name name-style="western"><surname>Rodriguez-Flakus</surname><given-names>P</given-names></name><name name-style="western"><surname>Olszewska</surname><given-names>S</given-names></name><name name-style="western"><surname>Lücking</surname><given-names>R</given-names></name></person-group> (<year>2022a</year>) <article-title>New species of <italic><tp:taxon-name><tp:taxon-name-part taxon-name-part-type="genus">Sticta</tp:taxon-name-part></tp:taxon-name></italic> (lichenised <tp:taxon-name><tp:taxon-name-part taxon-name-part-type="phylum">Ascomycota</tp:taxon-name-part></tp:taxon-name>, lobarioid <tp:taxon-name><tp:taxon-name-part taxon-name-part-type="family">Peltigeraceae</tp:taxon-name-part></tp:taxon-name>) from Bolivia suggest a high level of endemism in the Central Andes.</article-title><source>MycoKeys</source><volume>92</volume>: <fpage>131</fpage>–<lpage>160</lpage>. <ext-link xlink:href="10.3897/mycokeys.92.89960" ext-link-type="doi" xlink:type="simple">https://doi.org/10.3897/mycokeys.92.89960</ext-link></mixed-citation></ref></ref-list></tp:taxon-treatment>
