# Supplementary material for: ﻿Additional new species and new records of the genus Sticta (lichenised Ascomycota, lobarioid Peltigeraceae) from Bolivia
Source: MycoKeys. 2024 Apr 23;105:21–47. doi: 10.3897/mycokeys.105.120810 (PMC11061559; doi:10.3897/mycokeys.105.120810)
Supplement: XML Treatment for Sticta beauvoisii [file mycokeys.105.120810-treatment5.xml]

<!DOCTYPE tp:taxon-treatment
  PUBLIC "-//TaxonX//DTD Taxonomic Treatment Publishing DTD v0 20100105//EN" "tax-treatment-NSO.dtd">
<tp:taxon-treatment xmlns:tp="http://www.plazi.org/taxpub"><tp:treatment-meta><kwd-group><label>Taxon classification</label><kwd>
                <named-content content-type="kingdom">Fungi</named-content>
              </kwd><kwd>
                <named-content content-type="order">Peltigerales</named-content>
              </kwd><kwd>
                <named-content content-type="family">Lobariaceae</named-content>
              </kwd></kwd-group><mixed-citation publication-type="journal"><person-group><name><surname>Ossowska</surname><given-names>Emilia Anna</given-names></name><name><surname>Moncada</surname><given-names>Bibiana</given-names></name><name><surname>Lücking</surname><given-names>Robert</given-names></name><name><surname>Flakus</surname><given-names>Adam</given-names></name><name><surname>Rodriguez-Flakus</surname><given-names>Pamela</given-names></name><name><surname>Olszewska</surname><given-names>Sandra</given-names></name><name><surname>Kukwa</surname><given-names>Martin</given-names></name></person-group><article-title>﻿Additional new species and new records of the genus <italic><tp:taxon-name><tp:taxon-name-part taxon-name-part-type="genus" reg="Sticta">Sticta</tp:taxon-name-part></tp:taxon-name></italic> (lichenised <tp:taxon-name><tp:taxon-name-part taxon-name-part-type="phylum">Ascomycota</tp:taxon-name-part></tp:taxon-name>, lobarioid <tp:taxon-name><tp:taxon-name-part taxon-name-part-type="family">Peltigeraceae</tp:taxon-name-part></tp:taxon-name>) from Bolivia</article-title><source>MycoKeys</source><day>23</day><month>04</month><year>2024</year><volume>105</volume><fpage>21</fpage><lpage>47</lpage><pub-id pub-id-type="doi">10.3897/mycokeys.105.120810</pub-id></mixed-citation></tp:treatment-meta><tp:nomenclature><label>﻿</label><tp:taxon-name>
              <object-id xmlns:xlink="http://www.w3.org/1999/xlink" content-type="arpha" xlink:type="simple">6A576FAA-A984-53FD-89DA-37BD3792D3CB</object-id>
              <tp:taxon-name-part taxon-name-part-type="genus" reg="Sticta">Sticta</tp:taxon-name-part>
              <tp:taxon-name-part taxon-name-part-type="species" reg="beauvoisii">beauvoisii</tp:taxon-name-part>
            </tp:taxon-name><tp:taxon-authority>Delise</tp:taxon-authority><xref ref-type="fig" rid="F6">Fig. 6</xref></tp:nomenclature><tp:treatment-sec sec-type="description" id="SECID0E2JAI"><title>Description.</title><p>For the description, see <xref ref-type="bibr" rid="B27">McDonald et al. (2003)</xref> and <xref ref-type="bibr" rid="B30">Moncada (2012)</xref>.</p></tp:treatment-sec><tp:treatment-sec sec-type="habitat" id="SECID0EJKAI"><title>Habitat and distribution.</title><p>The records of <italic><tp:taxon-name><tp:taxon-name-part taxon-name-part-type="genus" reg="Sticta">S.</tp:taxon-name-part><tp:taxon-name-part taxon-name-part-type="species" reg="beauvoisii">beauvoisii</tp:taxon-name-part></tp:taxon-name></italic> presented here are the first from Bolivia. The species was found on the bark of trees in Tucumano-Boliviano forest at elevations of 1815 m and 1900 m in the Tarija and Chuquisaca Departments. Before, <italic><tp:taxon-name><tp:taxon-name-part taxon-name-part-type="genus" reg="Sticta">S.</tp:taxon-name-part><tp:taxon-name-part taxon-name-part-type="species" reg="beauvoisii">beauvoisii</tp:taxon-name-part></tp:taxon-name></italic> was known from Colombia and North America: Canada and USA (<xref ref-type="bibr" rid="B27">McDonald et al. 2003</xref>; <xref ref-type="bibr" rid="B30">Moncada 2012</xref>; <xref ref-type="bibr" rid="B37">Moncada et al. 2020</xref>, <xref ref-type="bibr" rid="B38">2021a</xref>).</p></tp:treatment-sec><tp:treatment-sec sec-type="notes" id="SECID0EVLAI"><title>Notes.</title><p><italic><tp:taxon-name><tp:taxon-name-part taxon-name-part-type="genus" reg="Sticta">Sticta</tp:taxon-name-part><tp:taxon-name-part taxon-name-part-type="species" reg="beauvoisii">beauvoisii</tp:taxon-name-part></tp:taxon-name></italic> is characterised by a smooth, yellowish-brown upper surface with darker apices, without apothecia, but with abundant, marginal, cylindrical to flattened isidia, which are light to dark brown coloured, a brown lower surface, golden-chocolate brown primary tomentum which becomes thin and shorter towards the margins and a sparse, golden-brown, fibrillose to fasciculate rhizines (<xref ref-type="bibr" rid="B4">Delise 1825</xref>; <xref ref-type="bibr" rid="B27">McDonald et al. 2003</xref>; <xref ref-type="bibr" rid="B30">Moncada 2012</xref>).</p><fig id="F6" position="float" orientation="portrait"><object-id xmlns:xlink="http://www.w3.org/1999/xlink" content-type="doi" xlink:type="simple">10.3897/mycokeys.105.120810.figure6</object-id><object-id xmlns:xlink="http://www.w3.org/1999/xlink" content-type="arpha" xlink:type="simple">A81849DC-2EAD-5DDC-8540-009C7F128935</object-id><label>Figure 6.</label><caption><p>Morphology of <italic><tp:taxon-name><tp:taxon-name-part taxon-name-part-type="genus" reg="Sticta">Sticta</tp:taxon-name-part><tp:taxon-name-part taxon-name-part-type="species" reg="beauvoisii">beauvoisii</tp:taxon-name-part></tp:taxon-name></italic><bold>A</bold> upper surface (Kukwa 16480) <bold>B</bold> lower surface (Kukwa 16480) <bold>C</bold> marginal isidia (Kukwa 16480) <bold>D</bold> lower surface with tomentum, cyphellae and sparse rhizines (Kukwa 11103). Scale bars: 1 mm.</p></caption><graphic xmlns:xlink="http://www.w3.org/1999/xlink" xlink:href="mycokeys-105-021-g006.jpg" position="float" orientation="portrait" xlink:type="simple" id="oo_1031511.jpg"><uri content-type="original_file" xlink:type="simple">https://binary.pensoft.net/fig/1031511</uri></graphic></fig><p><italic><tp:taxon-name><tp:taxon-name-part taxon-name-part-type="genus" reg="Sticta">Sticta</tp:taxon-name-part><tp:taxon-name-part taxon-name-part-type="species" reg="beauvoisii">beauvoisii</tp:taxon-name-part></tp:taxon-name></italic> belongs to clade III sensu <xref ref-type="bibr" rid="B56">Widhelm et al. (2018)</xref> (Fig. <xref ref-type="fig" rid="F1">1</xref>), as do, for example, <italic><tp:taxon-name><tp:taxon-name-part taxon-name-part-type="genus" reg="Sticta">S.</tp:taxon-name-part><tp:taxon-name-part taxon-name-part-type="species" reg="weigelii">weigelii</tp:taxon-name-part></tp:taxon-name></italic> and the undescribed ‘<italic><tp:taxon-name><tp:taxon-name-part taxon-name-part-type="genus" reg="Sticta">S.</tp:taxon-name-part><tp:taxon-name-part taxon-name-part-type="species" reg="luteocyphellata">luteocyphellata</tp:taxon-name-part></tp:taxon-name></italic>’. However, they differ in the colour of the upper and lower surface of the thalli, the isidia and the tomentum. In ‘<italic><tp:taxon-name><tp:taxon-name-part taxon-name-part-type="genus" reg="Sticta">S.</tp:taxon-name-part><tp:taxon-name-part taxon-name-part-type="species" reg="luteocyphellata">luteocyphellata</tp:taxon-name-part></tp:taxon-name></italic>’ the upper surface is light brown, with a brown marginal line and dark brown isidia. The lower surface, on the other hand, is cream to dark brown, with dense in the centre, but sparse towards the margin primary tomentum and greyish-brown with paler apices (<xref ref-type="bibr" rid="B30">Moncada 2012</xref>). In <italic><tp:taxon-name><tp:taxon-name-part taxon-name-part-type="genus" reg="Sticta">S.</tp:taxon-name-part><tp:taxon-name-part taxon-name-part-type="species" reg="weigelii">weigelii</tp:taxon-name-part></tp:taxon-name></italic>, the upper surface is reddish-brown to dark brown with a black marginal line and blackish-brown isidia, while the lower surface is beige to reddish-brown with dark brown primary tomentum, dense to the margin (<xref ref-type="bibr" rid="B30">Moncada 2012</xref>; <xref ref-type="bibr" rid="B45">Ossowska 2021</xref>). Both, ‘<italic><tp:taxon-name><tp:taxon-name-part taxon-name-part-type="genus" reg="Sticta">S.</tp:taxon-name-part><tp:taxon-name-part taxon-name-part-type="species" reg="luteocyphellata">luteocyphellata</tp:taxon-name-part></tp:taxon-name></italic>’ and <italic><tp:taxon-name><tp:taxon-name-part taxon-name-part-type="genus" reg="Sticta">S.</tp:taxon-name-part><tp:taxon-name-part taxon-name-part-type="species" reg="weigelii">weigelii</tp:taxon-name-part></tp:taxon-name></italic> produce abundant rhizines, which are white and fasciculate in ‘<italic><tp:taxon-name><tp:taxon-name-part taxon-name-part-type="genus" reg="Sticta">S.</tp:taxon-name-part><tp:taxon-name-part taxon-name-part-type="species" reg="luteocyphellata">luteocyphellata</tp:taxon-name-part></tp:taxon-name></italic>’ and brownish-black and fibrillose to anziform in <italic><tp:taxon-name><tp:taxon-name-part taxon-name-part-type="genus" reg="Sticta">S.</tp:taxon-name-part><tp:taxon-name-part taxon-name-part-type="species" reg="weigelii">weigelii</tp:taxon-name-part></tp:taxon-name></italic> (<xref ref-type="bibr" rid="B30">Moncada 2012</xref>; <xref ref-type="bibr" rid="B45">Ossowska 2021</xref>; <xref ref-type="bibr" rid="B55">Torres et al. 2021</xref>). In contrast, <italic><tp:taxon-name><tp:taxon-name-part taxon-name-part-type="genus" reg="Sticta">S.</tp:taxon-name-part><tp:taxon-name-part taxon-name-part-type="species" reg="beauvoisii">beauvoisii</tp:taxon-name-part></tp:taxon-name></italic> has sparse, golden-brown, fibrillose to fasciculate rhizines (<xref ref-type="bibr" rid="B27">McDonald et al. 2003</xref>). Another taxon with which <italic><tp:taxon-name><tp:taxon-name-part taxon-name-part-type="genus" reg="Sticta">S.</tp:taxon-name-part><tp:taxon-name-part taxon-name-part-type="species" reg="beauvoisii">beauvoisii</tp:taxon-name-part></tp:taxon-name></italic> may be confused is the not yet formally described ‘<italic><tp:taxon-name><tp:taxon-name-part taxon-name-part-type="genus" reg="Sticta">S.</tp:taxon-name-part><tp:taxon-name-part taxon-name-part-type="species" reg="pseudobeauvoisii">pseudobeauvoisii</tp:taxon-name-part></tp:taxon-name></italic>’, but it produces narrow phyllidia, rather than isidia and the primary tomentum is light grey to brown, dense and sparse towards the margins (<xref ref-type="bibr" rid="B30">Moncada 2012</xref>). ‘<italic><tp:taxon-name><tp:taxon-name-part taxon-name-part-type="genus" reg="Sticta">Sticta</tp:taxon-name-part><tp:taxon-name-part taxon-name-part-type="species" reg="pseudobeauvoisii">pseudobeauvoisii</tp:taxon-name-part></tp:taxon-name></italic>’, like <italic><tp:taxon-name><tp:taxon-name-part taxon-name-part-type="genus" reg="Sticta">S.</tp:taxon-name-part><tp:taxon-name-part taxon-name-part-type="species" reg="beauvoisii">beauvoisii</tp:taxon-name-part></tp:taxon-name></italic>, belongs to clade III of the global <italic><tp:taxon-name><tp:taxon-name-part taxon-name-part-type="genus" reg="Sticta">Sticta</tp:taxon-name-part></tp:taxon-name></italic> phylogeny (<xref ref-type="bibr" rid="B56">Widhelm et al. 2018</xref>; Fig. <xref ref-type="fig" rid="F1">1</xref>).</p></tp:treatment-sec><tp:treatment-sec sec-type="material" id="SECID0EFUAI"><title>Specimens examined.</title><p>Bolivia. Dept. Chuquisaca; Prov. Hernando Siles, 15 km west of Monte Agudo, <named-content xmlns:xlink="http://www.w3.org/1999/xlink" content-type="dwc:verbatimCoordinates" xlink:type="simple"><named-content content-type="geo-json" specific-use="{&#34;type&#34;:&#34;Point&#34;,&#34;coordinates&#34;:[-64.100000,-19.815833]}" id="NCID0EOUAI" xlink:type="simple">19°48'57"S, 64°05'60"W</named-content></named-content>, elev. 1815 m, disturbed Tucumano Boliviano Forest, corticolous, 20 July 2015, M. Kukwa 16480 (LPB, UGDA). Dept. Tarija; Prov. Aniceto Arce, Papachacra, <named-content xmlns:xlink="http://www.w3.org/1999/xlink" content-type="dwc:verbatimCoordinates" xlink:type="simple"><named-content content-type="geo-json" specific-use="{&#34;type&#34;:&#34;Point&#34;,&#34;coordinates&#34;:[-64.487500,-21.697778]}" id="NCID0EWUAI" xlink:type="simple">21°41'52"S, 64°29'15"W</named-content></named-content>, elev. 1900 m, Tucumano Boliviano Forest, corticolous, 8 Aug 2012, M. Kukwa 11103 (LPB, UGDA).</p></tp:treatment-sec><tp:treatment-sec><!--Section generated to contain objects referenced in tp:taxon-treatment.--><fig id="F1" position="float" orientation="portrait"><object-id xmlns:xlink="http://www.w3.org/1999/xlink" content-type="doi" xlink:type="simple">10.3897/mycokeys.105.120810.figure1</object-id><object-id xmlns:xlink="http://www.w3.org/1999/xlink" content-type="arpha" xlink:type="simple">E4791249-7809-5707-A8FA-C0A6D256DCDD</object-id><label>Figure 1.</label><caption><p>Best-scoring Maximum Likelihood tree of the <italic><tp:taxon-name><tp:taxon-name-part taxon-name-part-type="genus" reg="Sticta">Sticta</tp:taxon-name-part></tp:taxon-name></italic> target clade containing the new species from Bolivia (red) and the species new to Bolivia and phylogenetically confirmed from Bolivia (blue), based on the fungal ITS barcoding marker. Supported clades are thickened. For complete tree with individual support values, see Suppl. material <xref ref-type="supplementary-material" rid="S2">2</xref>.</p></caption><graphic xmlns:xlink="http://www.w3.org/1999/xlink" xlink:href="mycokeys-105-021-g001.jpg" position="float" orientation="portrait" xlink:type="simple" id="oo_1031506.jpg"><uri content-type="original_file" xlink:type="simple">https://binary.pensoft.net/fig/1031506</uri></graphic></fig><supplementary-material xmlns:xlink="http://www.w3.org/1999/xlink" id="S2" position="float" orientation="portrait" xlink:type="simple"><object-id content-type="doi" xlink:type="simple">10.3897/mycokeys.105.120810.suppl2</object-id><object-id content-type="arpha" xlink:type="simple">8B5DDD1C-8291-5EBC-9EAA-690EE145E19B</object-id><label>Supplementary material 2</label><caption><p>Best-scoring Maximum Likelihood tree of the <italic><tp:taxon-name><tp:taxon-name-part taxon-name-part-type="genus" reg="Sticta">Sticta</tp:taxon-name-part></tp:taxon-name></italic> target clade containing the new species from Bolivia (red) and the species new to Bolivia and phylogenetically confirmed from Bolivia (blue), based on the fungal ITS barcoding marker</p></caption><statement content-type="dataType"><label>Data type</label><p>pdf</p></statement><statement content-type="notes"><label>Explanation note</label><p>Supported clades are thickened and individual support values are indicated.</p></statement><media xlink:href="mycokeys-105-021-s002.pdf" mimetype="application" mime-subtype="pdf" position="float" orientation="portrait" xlink:type="simple" id="oo_1031515.pdf"><uri content-type="original_file" xlink:type="simple">https://binary.pensoft.net/file/1031515</uri></media><permissions><license xlink:type="simple"><license-p>This dataset is made available under the Open Database License (http://opendatacommons.org/licenses/odbl/1.0/). The Open Database License (ODbL) is a license agreement intended to allow users to freely share, modify, and use this Dataset while maintaining this same freedom for others, provided that the original source and author(s) are credited.</license-p></license></permissions><attrib specific-use="authors">Emilia Anna Ossowska, Bibiana Moncada, Robert Lücking, Adam Flakus, Pamela Rodriguez-Flakus, Sandra Olszewska, Martin Kukwa</attrib></supplementary-material></tp:treatment-sec><ref-list><ref id="B27"><mixed-citation xmlns:xlink="http://www.w3.org/1999/xlink" xlink:type="simple"><person-group><name name-style="western"><surname>McDonald</surname><given-names>T</given-names></name><name name-style="western"><surname>Miadlikowska</surname><given-names>J</given-names></name><name name-style="western"><surname>Lutzoni</surname><given-names>F</given-names></name></person-group> (<year>2003</year>) The lichen genus <italic><tp:taxon-name><tp:taxon-name-part taxon-name-part-type="genus">Sticta</tp:taxon-name-part></tp:taxon-name></italic> in the Great Smoky Mountains: A phylogenetic study of morphological, chemical, and molecular data. The Bryologist 106(1): 61–79. <ext-link xlink:href="10.1639/0007-2745(2003)106%5B0061:TLGSIT%5D2.0.CO;2" ext-link-type="doi" xlink:type="simple">https://doi.org/10.1639/0007-2745(2003)106[0061:TLGSIT]2.0.CO;2</ext-link></mixed-citation></ref><ref id="B30"><mixed-citation xmlns:xlink="http://www.w3.org/1999/xlink" xlink:type="simple"><person-group><name name-style="western"><surname>Moncada</surname><given-names>B</given-names></name></person-group> (<year>2012</year>) El género <italic><tp:taxon-name><tp:taxon-name-part taxon-name-part-type="genus">Sticta</tp:taxon-name-part></tp:taxon-name></italic> (Schreb.) Ach. en Colombia, Taxonomía, Ecogeografía e Importancia. Doctoral thesis, Universidad Nacional de Colombia, Bogotá.</mixed-citation></ref><ref id="B37"><mixed-citation xmlns:xlink="http://www.w3.org/1999/xlink" xlink:type="simple"><person-group><name name-style="western"><surname>Moncada</surname><given-names>B</given-names></name><name name-style="western"><surname>Lücking</surname><given-names>R</given-names></name><name name-style="western"><surname>Lumbsch</surname><given-names>HT</given-names></name></person-group> (<year>2020</year>) <article-title>Rewriting the evolutionary history of the lichen genus <italic><tp:taxon-name><tp:taxon-name-part taxon-name-part-type="genus">Sticta</tp:taxon-name-part></tp:taxon-name></italic> (<tp:taxon-name><tp:taxon-name-part taxon-name-part-type="phylum">Ascomycota</tp:taxon-name-part></tp:taxon-name>: <tp:taxon-name><tp:taxon-name-part taxon-name-part-type="family">Peltigeraceae</tp:taxon-name-part></tp:taxon-name> subfam. <tp:taxon-name><tp:taxon-name-part taxon-name-part-type="subfamily">Lobarioideae</tp:taxon-name-part></tp:taxon-name>) in the Hawaiian islands.</article-title><source>Plant and Fungal Systematics</source><volume>65</volume>(<issue>1</issue>): <fpage>95</fpage>–<lpage>119</lpage>. <ext-link xlink:href="10.35535/pfsyst-2020-0005" ext-link-type="doi" xlink:type="simple">https://doi.org/10.35535/pfsyst-2020-0005</ext-link></mixed-citation></ref><ref id="B38"><mixed-citation xmlns:xlink="http://www.w3.org/1999/xlink" xlink:type="simple"><person-group><name name-style="western"><surname>Moncada</surname><given-names>B</given-names></name><name name-style="western"><surname>Smith</surname><given-names>CW</given-names></name><name name-style="western"><surname>Lücking</surname><given-names>R</given-names></name></person-group> (<year>2021a</year>) <article-title>A taxonomic reassessment of the genus <italic><tp:taxon-name><tp:taxon-name-part taxon-name-part-type="genus">Sticta</tp:taxon-name-part></tp:taxon-name></italic> (lichenized <tp:taxon-name><tp:taxon-name-part taxon-name-part-type="phylum">Ascomycota</tp:taxon-name-part></tp:taxon-name>: <tp:taxon-name><tp:taxon-name-part taxon-name-part-type="family">Peltigeraceae</tp:taxon-name-part></tp:taxon-name>) in the Hawaiian archipelago.</article-title><source>Lichenologist (London, England)</source><volume>53</volume>(<issue>1</issue>): <fpage>117</fpage>–<lpage>133</lpage>. <ext-link xlink:href="10.1017/S0024282920000353" ext-link-type="doi" xlink:type="simple">https://doi.org/10.1017/S0024282920000353</ext-link></mixed-citation></ref><ref id="B4"><mixed-citation xmlns:xlink="http://www.w3.org/1999/xlink" xlink:type="simple"><person-group><name name-style="western"><surname>Delise</surname><given-names>DF</given-names></name></person-group> (<year>1825</year>) <article-title>Histoire des lichens. Genre <italic><tp:taxon-name><tp:taxon-name-part taxon-name-part-type="genus">Sticta</tp:taxon-name-part></tp:taxon-name></italic>.</article-title><source>Memoires de la Societe Linne’enne du Normandie</source><volume>2</volume>: <fpage>1</fpage>–<lpage>167</lpage>.</mixed-citation></ref><ref id="B56"><mixed-citation xmlns:xlink="http://www.w3.org/1999/xlink" xlink:type="simple"><person-group><name name-style="western"><surname>Widhelm</surname><given-names>TJ</given-names></name><name name-style="western"><surname>Bertoletti</surname><given-names>FR</given-names></name><name name-style="western"><surname>Asztalos</surname><given-names>MJ</given-names></name><name name-style="western"><surname>Mercado-Díaz</surname><given-names>JA</given-names></name><name name-style="western"><surname>Huanga</surname><given-names>J-P</given-names></name><name name-style="western"><surname>Moncada</surname><given-names>B</given-names></name><name name-style="western"><surname>Lücking</surname><given-names>R</given-names></name><name name-style="western"><surname>Magain</surname><given-names>N</given-names></name><name name-style="western"><surname>Sérusiaux</surname><given-names>E</given-names></name><name name-style="western"><surname>Goffinet</surname><given-names>B</given-names></name><name name-style="western"><surname>Crouch</surname><given-names>N</given-names></name><name name-style="western"><surname>Mason-Gamerb</surname><given-names>R</given-names></name><name name-style="western"><surname>Lumbsch</surname><given-names>HT</given-names></name></person-group> (<year>2018</year>) <article-title>Oligocene origin and drivers of diversification in the genus <italic><tp:taxon-name><tp:taxon-name-part taxon-name-part-type="genus">Sticta</tp:taxon-name-part></tp:taxon-name></italic> (<tp:taxon-name><tp:taxon-name-part taxon-name-part-type="family">Lobariaceae</tp:taxon-name-part></tp:taxon-name>, <tp:taxon-name><tp:taxon-name-part taxon-name-part-type="phylum">Ascomycota</tp:taxon-name-part></tp:taxon-name>).</article-title><source>Molecular Phylogenetics and Evolution</source><volume>126</volume>: <fpage>58</fpage>–<lpage>73</lpage>. <ext-link xlink:href="10.1016/j.ympev.2018.04.006" ext-link-type="doi" xlink:type="simple">https://doi.org/10.1016/j.ympev.2018.04.006</ext-link></mixed-citation></ref><ref id="B45"><mixed-citation xmlns:xlink="http://www.w3.org/1999/xlink" xlink:type="simple"><person-group><name name-style="western"><surname>Ossowska</surname><given-names>EA</given-names></name></person-group> (<year>2021</year>) <article-title>First records of <italic><tp:taxon-name><tp:taxon-name-part taxon-name-part-type="genus">Sticta</tp:taxon-name-part><tp:taxon-name-part taxon-name-part-type="species">weigelii</tp:taxon-name-part></tp:taxon-name></italic> s.str. from Bolivia confirmed by molecular data.</article-title><source>Folia Cryptogamica Estonica</source><volume>58</volume>: <fpage>65</fpage>–<lpage>72</lpage>. <ext-link xlink:href="10.12697/fce.2021.58.09" ext-link-type="doi" xlink:type="simple">https://doi.org/10.12697/fce.2021.58.09</ext-link></mixed-citation></ref><ref id="B55"><mixed-citation xmlns:xlink="http://www.w3.org/1999/xlink" xlink:type="simple"><person-group><name name-style="western"><surname>Torres</surname><given-names>JM</given-names></name><name name-style="western"><surname>Barbosa</surname><given-names>TD</given-names></name><name name-style="western"><surname>Kitaura</surname><given-names>MJ</given-names></name><name name-style="western"><surname>Spielmann</surname><given-names>AA</given-names></name><name name-style="western"><surname>Lorenz</surname><given-names>AP</given-names></name></person-group> (<year>2021</year>) <article-title>Two new species of <italic><tp:taxon-name><tp:taxon-name-part taxon-name-part-type="genus">Sticta</tp:taxon-name-part></tp:taxon-name></italic> (<tp:taxon-name><tp:taxon-name-part taxon-name-part-type="family">Peltigeraceae</tp:taxon-name-part></tp:taxon-name> subfam. <tp:taxon-name><tp:taxon-name-part taxon-name-part-type="subfamily">Lobarioideae</tp:taxon-name-part></tp:taxon-name>) from the Brazilian Cerrado (Brazilian savanna).</article-title><source>The Bryologist</source><volume>124</volume>(<issue>4</issue>): <fpage>506</fpage>–<lpage>521</lpage>. <ext-link xlink:href="10.1639/0007-2745-124.4.506" ext-link-type="doi" xlink:type="simple">https://doi.org/10.1639/0007-2745-124.4.506</ext-link></mixed-citation></ref></ref-list></tp:taxon-treatment>
