# Supplementary material for: ﻿Additional new species and new records of the genus Sticta (lichenised Ascomycota, lobarioid Peltigeraceae) from Bolivia
Source: MycoKeys. 2024 Apr 23;105:21–47. doi: 10.3897/mycokeys.105.120810 (PMC11061559; doi:10.3897/mycokeys.105.120810)
Supplement: XML Treatment for Sticta tomentosa [file mycokeys.105.120810-treatment7.xml]

<!DOCTYPE tp:taxon-treatment
  PUBLIC "-//TaxonX//DTD Taxonomic Treatment Publishing DTD v0 20100105//EN" "tax-treatment-NSO.dtd">
<tp:taxon-treatment xmlns:tp="http://www.plazi.org/taxpub"><tp:treatment-meta><kwd-group><label>Taxon classification</label><kwd>
                <named-content content-type="kingdom">Fungi</named-content>
              </kwd><kwd>
                <named-content content-type="order">Peltigerales</named-content>
              </kwd><kwd>
                <named-content content-type="family">Lobariaceae</named-content>
              </kwd></kwd-group><mixed-citation publication-type="journal"><person-group><name><surname>Ossowska</surname><given-names>Emilia Anna</given-names></name><name><surname>Moncada</surname><given-names>Bibiana</given-names></name><name><surname>Lücking</surname><given-names>Robert</given-names></name><name><surname>Flakus</surname><given-names>Adam</given-names></name><name><surname>Rodriguez-Flakus</surname><given-names>Pamela</given-names></name><name><surname>Olszewska</surname><given-names>Sandra</given-names></name><name><surname>Kukwa</surname><given-names>Martin</given-names></name></person-group><article-title>﻿Additional new species and new records of the genus <italic><tp:taxon-name><tp:taxon-name-part taxon-name-part-type="genus" reg="Sticta">Sticta</tp:taxon-name-part></tp:taxon-name></italic> (lichenised <tp:taxon-name><tp:taxon-name-part taxon-name-part-type="phylum">Ascomycota</tp:taxon-name-part></tp:taxon-name>, lobarioid <tp:taxon-name><tp:taxon-name-part taxon-name-part-type="family">Peltigeraceae</tp:taxon-name-part></tp:taxon-name>) from Bolivia</article-title><source>MycoKeys</source><day>23</day><month>04</month><year>2024</year><volume>105</volume><fpage>21</fpage><lpage>47</lpage><pub-id pub-id-type="doi">10.3897/mycokeys.105.120810</pub-id></mixed-citation></tp:treatment-meta><tp:nomenclature><label>﻿</label><tp:taxon-name>
              <object-id xmlns:xlink="http://www.w3.org/1999/xlink" content-type="arpha" xlink:type="simple">27229F43-6ADF-5E2D-88C0-2ED542B98AD5</object-id>
              <tp:taxon-name-part taxon-name-part-type="genus" reg="Sticta">Sticta</tp:taxon-name-part>
              <tp:taxon-name-part taxon-name-part-type="species" reg="tomentosa">tomentosa</tp:taxon-name-part>
            </tp:taxon-name><tp:taxon-authority>(Sw.) Ach.</tp:taxon-authority><xref ref-type="fig" rid="F8">Fig. 8</xref></tp:nomenclature><tp:treatment-sec sec-type="description" id="SECID0EG5AI"><title>Description.</title><p>For a description, see <xref ref-type="bibr" rid="B30">Moncada (2012)</xref> and <xref ref-type="bibr" rid="B38">Moncada et al. (2021a)</xref>.</p></tp:treatment-sec><tp:treatment-sec sec-type="habitat" id="SECID0EU5AI"><title>Habitat and distribution.</title><p>The record of <italic><tp:taxon-name><tp:taxon-name-part taxon-name-part-type="genus" reg="Sticta">S.</tp:taxon-name-part><tp:taxon-name-part taxon-name-part-type="species" reg="tomentosa">tomentosa</tp:taxon-name-part></tp:taxon-name></italic> given here is the first from Bolivia supported by a DNA sequence. The taxon was previously reported from the country by <xref ref-type="bibr" rid="B42">Nylander (1859</xref>, <xref ref-type="bibr" rid="B43">1861</xref>) and <xref ref-type="bibr" rid="B13">Herzog (1922)</xref>. The specimen examined here was found on tree bark in in the lower montane Yungas cloud forest in the Cochabamba Department. Outside Bolivia, <italic><tp:taxon-name><tp:taxon-name-part taxon-name-part-type="genus" reg="Sticta">S.</tp:taxon-name-part><tp:taxon-name-part taxon-name-part-type="species" reg="tomentosa">tomentosa</tp:taxon-name-part></tp:taxon-name></italic> has been reported from South and North America (<xref ref-type="bibr" rid="B9">Galloway 1995</xref>; <xref ref-type="bibr" rid="B30">Moncada 2012</xref>) and Africa (<xref ref-type="bibr" rid="B9">Galloway 1995</xref>; <xref ref-type="bibr" rid="B17">Kaasalainen et al. 2023</xref>).</p></tp:treatment-sec><tp:treatment-sec sec-type="notes" id="SECID0EMABI"><title>Notes.</title><p><italic><tp:taxon-name><tp:taxon-name-part taxon-name-part-type="genus" reg="Sticta">Sticta</tp:taxon-name-part><tp:taxon-name-part taxon-name-part-type="species" reg="tomentosa">tomentosa</tp:taxon-name-part></tp:taxon-name></italic> has palmate, bluish thalli with white cilia, abundant, submarginal apothecia with entire to crenate margins; the lower surface is creamy-white with a sparse, white primary tomentum (<xref ref-type="bibr" rid="B30">Moncada 2012</xref>).</p><p>The palmate thallus is characteristic for newly-distinguished <italic><tp:taxon-name><tp:taxon-name-part taxon-name-part-type="genus" reg="Sticta">S.</tp:taxon-name-part><tp:taxon-name-part taxon-name-part-type="species" reg="madidiensis">madidiensis</tp:taxon-name-part></tp:taxon-name></italic>; however, the taxa differ in the size of the thallus, which is smaller in <italic><tp:taxon-name><tp:taxon-name-part taxon-name-part-type="genus" reg="Sticta">S.</tp:taxon-name-part><tp:taxon-name-part taxon-name-part-type="species" reg="tomentosa">tomentosa</tp:taxon-name-part></tp:taxon-name></italic> (up to 5 cm) with abundant, fasciculate cilia. In addition, <italic><tp:taxon-name><tp:taxon-name-part taxon-name-part-type="genus" reg="Sticta">S.</tp:taxon-name-part><tp:taxon-name-part taxon-name-part-type="species" reg="tomentosa">tomentosa</tp:taxon-name-part></tp:taxon-name></italic> has abundant apothecia, which are absent in <italic><tp:taxon-name><tp:taxon-name-part taxon-name-part-type="genus" reg="Sticta">S.</tp:taxon-name-part><tp:taxon-name-part taxon-name-part-type="species" reg="madidiensis">madidiensis</tp:taxon-name-part></tp:taxon-name></italic>. Both taxa also differ in the structure of the tomentum, which in <italic><tp:taxon-name><tp:taxon-name-part taxon-name-part-type="genus" reg="Sticta">S.</tp:taxon-name-part><tp:taxon-name-part taxon-name-part-type="species" reg="tomentosa">tomentosa</tp:taxon-name-part></tp:taxon-name></italic>, is sparse and absent towards the margin and white to greyish-white towards the centre, whereas in <italic><tp:taxon-name><tp:taxon-name-part taxon-name-part-type="genus" reg="Sticta">S.</tp:taxon-name-part><tp:taxon-name-part taxon-name-part-type="species" reg="madidiensis">madidiensis</tp:taxon-name-part></tp:taxon-name></italic>, the primary tomentum is dense towards the margin and whitish-yellow to dark brown in the centre (<xref ref-type="bibr" rid="B30">Moncada 2012</xref>; <xref ref-type="bibr" rid="B38">Moncada et al. 2021a</xref>). Both species are not closely related (Fig. <xref ref-type="fig" rid="F1">1</xref>).</p><p>The species may also be confused with the phylogenetically closely-related <italic><tp:taxon-name><tp:taxon-name-part taxon-name-part-type="genus" reg="Sticta">S.</tp:taxon-name-part><tp:taxon-name-part taxon-name-part-type="species" reg="leucoblepharis">leucoblepharis</tp:taxon-name-part></tp:taxon-name></italic> (Nyl.) Tuck. (Fig. <xref ref-type="fig" rid="F1">1</xref>), but they differ in the colour of the cilia and the density of the tomentum. In <italic><tp:taxon-name><tp:taxon-name-part taxon-name-part-type="genus" reg="Sticta">S.</tp:taxon-name-part><tp:taxon-name-part taxon-name-part-type="species" reg="leucoblepharis">leucoblepharis</tp:taxon-name-part></tp:taxon-name></italic>, the cilia are golden-brown and longer than in <italic><tp:taxon-name><tp:taxon-name-part taxon-name-part-type="genus" reg="Sticta">S.</tp:taxon-name-part><tp:taxon-name-part taxon-name-part-type="species" reg="tomentosa">tomentosa</tp:taxon-name-part></tp:taxon-name></italic>, while the primary tomentum is dense and sparse towards the margins. In addition, the apothecia are laminal rather than submarginal as in <italic><tp:taxon-name><tp:taxon-name-part taxon-name-part-type="genus" reg="Sticta">S.</tp:taxon-name-part><tp:taxon-name-part taxon-name-part-type="species" reg="tomentosa">tomentosa</tp:taxon-name-part></tp:taxon-name></italic> and smaller (up to 1.5 cm in diameter) and their discs are orange (<xref ref-type="bibr" rid="B30">Moncada 2012</xref>; <xref ref-type="bibr" rid="B38">Moncada et al. 2021a</xref>).</p><p>Another phylogenetically similar taxon is <italic><tp:taxon-name><tp:taxon-name-part taxon-name-part-type="genus" reg="Sticta">S.</tp:taxon-name-part><tp:taxon-name-part taxon-name-part-type="species" reg="antoniana">antoniana</tp:taxon-name-part></tp:taxon-name></italic> B. Moncada &amp; Lücking and the two cannot be separated, based on nuITS rDNA sequences (<xref ref-type="bibr" rid="B37">Moncada et al. 2020</xref>; <xref ref-type="bibr" rid="B38">Moncada et al. 2021a</xref>). However, there are important morphological differences. <italic><tp:taxon-name><tp:taxon-name-part taxon-name-part-type="genus" reg="Sticta">Sticta</tp:taxon-name-part><tp:taxon-name-part taxon-name-part-type="species" reg="antoniana">antoniana</tp:taxon-name-part></tp:taxon-name></italic> has an irregular to orbicular and highly-branched thallus, without cilia and with abundant lobules, the primary tomentum is thick and dense, but without secondary tomentum. In <italic><tp:taxon-name><tp:taxon-name-part taxon-name-part-type="genus" reg="Sticta">S.</tp:taxon-name-part><tp:taxon-name-part taxon-name-part-type="species" reg="tomentosa">tomentosa</tp:taxon-name-part></tp:taxon-name></italic>, on the other hand, the thallus is palmate to suborbicular, moderately branched, with abundant cilia and without vegetative propagules, while primary tomentum is sparse and absent towards the margin and with secondary tomentum. Both species produce apothecia, but unlike <italic><tp:taxon-name><tp:taxon-name-part taxon-name-part-type="genus" reg="Sticta">S.</tp:taxon-name-part><tp:taxon-name-part taxon-name-part-type="species" reg="tomentosa">tomentosa</tp:taxon-name-part></tp:taxon-name></italic>, in <italic><tp:taxon-name><tp:taxon-name-part taxon-name-part-type="genus" reg="Sticta">S.</tp:taxon-name-part><tp:taxon-name-part taxon-name-part-type="species" reg="antoniana">antoniana</tp:taxon-name-part></tp:taxon-name></italic>, they are laminal and with crenate margins (<xref ref-type="bibr" rid="B37">Moncada et al. 2020</xref>; <xref ref-type="bibr" rid="B38">Moncada et al. 2021a</xref>).</p><fig id="F8" position="float" orientation="portrait"><object-id xmlns:xlink="http://www.w3.org/1999/xlink" content-type="doi" xlink:type="simple">10.3897/mycokeys.105.120810.figure8</object-id><object-id xmlns:xlink="http://www.w3.org/1999/xlink" content-type="arpha" xlink:type="simple">D84E3968-A0E8-5E60-B42D-B125E11F3312</object-id><label>Figure 8.</label><caption><p>Morphology of <italic><tp:taxon-name><tp:taxon-name-part taxon-name-part-type="genus" reg="Sticta">Sticta</tp:taxon-name-part><tp:taxon-name-part taxon-name-part-type="species" reg="tomentosa">tomentosa</tp:taxon-name-part></tp:taxon-name></italic> (Kukwa 15138c) <bold>A</bold> upper surface <bold>B</bold> lower surface with tomentum and cyphellae <bold>C</bold> apothecia <bold>D</bold> marginal cilia. Scale bars: 1 cm (<bold>A</bold>); 1 mm (<bold>B–D</bold>).</p></caption><graphic xmlns:xlink="http://www.w3.org/1999/xlink" xlink:href="mycokeys-105-021-g008.jpg" position="float" orientation="portrait" xlink:type="simple" id="oo_1031513.jpg"><uri content-type="original_file" xlink:type="simple">https://binary.pensoft.net/fig/1031513</uri></graphic></fig></tp:treatment-sec><tp:treatment-sec sec-type="material" id="SECID0EYIBI"><title>Specimens examined.</title><p>Bolivia. Dept. Cochabamba; Prov. Carrasco, Parque Nacional Carrasco, near Rio Ibrisu, close to Sajtarumi, <named-content xmlns:xlink="http://www.w3.org/1999/xlink" content-type="dwc:verbatimCoordinates" xlink:type="simple"><named-content content-type="geo-json" specific-use="{&#34;type&#34;:&#34;Point&#34;,&#34;coordinates&#34;:[-65.274722,-17.452500]}" id="NCID0EBJBI" xlink:type="simple">17°27'09"S, 65°16'29"W</named-content></named-content>, elev. 2059 m, lower montane Yungas cloud forest, corticolous, 28 Nov 2014, M. Kukwa 15138c (LPB, UGDA).</p></tp:treatment-sec><tp:treatment-sec><!--Section generated to contain objects referenced in tp:taxon-treatment.--><fig id="F1" position="float" orientation="portrait"><object-id xmlns:xlink="http://www.w3.org/1999/xlink" content-type="doi" xlink:type="simple">10.3897/mycokeys.105.120810.figure1</object-id><object-id xmlns:xlink="http://www.w3.org/1999/xlink" content-type="arpha" xlink:type="simple">E4791249-7809-5707-A8FA-C0A6D256DCDD</object-id><label>Figure 1.</label><caption><p>Best-scoring Maximum Likelihood tree of the <italic><tp:taxon-name><tp:taxon-name-part taxon-name-part-type="genus" reg="Sticta">Sticta</tp:taxon-name-part></tp:taxon-name></italic> target clade containing the new species from Bolivia (red) and the species new to Bolivia and phylogenetically confirmed from Bolivia (blue), based on the fungal ITS barcoding marker. Supported clades are thickened. For complete tree with individual support values, see Suppl. material <xref ref-type="supplementary-material" rid="S2">2</xref>.</p></caption><graphic xmlns:xlink="http://www.w3.org/1999/xlink" xlink:href="mycokeys-105-021-g001.jpg" position="float" orientation="portrait" xlink:type="simple" id="oo_1031506.jpg"><uri content-type="original_file" xlink:type="simple">https://binary.pensoft.net/fig/1031506</uri></graphic></fig><supplementary-material xmlns:xlink="http://www.w3.org/1999/xlink" id="S2" position="float" orientation="portrait" xlink:type="simple"><object-id content-type="doi" xlink:type="simple">10.3897/mycokeys.105.120810.suppl2</object-id><object-id content-type="arpha" xlink:type="simple">8B5DDD1C-8291-5EBC-9EAA-690EE145E19B</object-id><label>Supplementary material 2</label><caption><p>Best-scoring Maximum Likelihood tree of the <italic><tp:taxon-name><tp:taxon-name-part taxon-name-part-type="genus" reg="Sticta">Sticta</tp:taxon-name-part></tp:taxon-name></italic> target clade containing the new species from Bolivia (red) and the species new to Bolivia and phylogenetically confirmed from Bolivia (blue), based on the fungal ITS barcoding marker</p></caption><statement content-type="dataType"><label>Data type</label><p>pdf</p></statement><statement content-type="notes"><label>Explanation note</label><p>Supported clades are thickened and individual support values are indicated.</p></statement><media xlink:href="mycokeys-105-021-s002.pdf" mimetype="application" mime-subtype="pdf" position="float" orientation="portrait" xlink:type="simple" id="oo_1031515.pdf"><uri content-type="original_file" xlink:type="simple">https://binary.pensoft.net/file/1031515</uri></media><permissions><license xlink:type="simple"><license-p>This dataset is made available under the Open Database License (http://opendatacommons.org/licenses/odbl/1.0/). The Open Database License (ODbL) is a license agreement intended to allow users to freely share, modify, and use this Dataset while maintaining this same freedom for others, provided that the original source and author(s) are credited.</license-p></license></permissions><attrib specific-use="authors">Emilia Anna Ossowska, Bibiana Moncada, Robert Lücking, Adam Flakus, Pamela Rodriguez-Flakus, Sandra Olszewska, Martin Kukwa</attrib></supplementary-material></tp:treatment-sec><ref-list><ref id="B30"><mixed-citation xmlns:xlink="http://www.w3.org/1999/xlink" xlink:type="simple"><person-group><name name-style="western"><surname>Moncada</surname><given-names>B</given-names></name></person-group> (<year>2012</year>) El género <italic><tp:taxon-name><tp:taxon-name-part taxon-name-part-type="genus">Sticta</tp:taxon-name-part></tp:taxon-name></italic> (Schreb.) Ach. en Colombia, Taxonomía, Ecogeografía e Importancia. Doctoral thesis, Universidad Nacional de Colombia, Bogotá.</mixed-citation></ref><ref id="B38"><mixed-citation xmlns:xlink="http://www.w3.org/1999/xlink" xlink:type="simple"><person-group><name name-style="western"><surname>Moncada</surname><given-names>B</given-names></name><name name-style="western"><surname>Smith</surname><given-names>CW</given-names></name><name name-style="western"><surname>Lücking</surname><given-names>R</given-names></name></person-group> (<year>2021a</year>) <article-title>A taxonomic reassessment of the genus <italic><tp:taxon-name><tp:taxon-name-part taxon-name-part-type="genus">Sticta</tp:taxon-name-part></tp:taxon-name></italic> (lichenized <tp:taxon-name><tp:taxon-name-part taxon-name-part-type="phylum">Ascomycota</tp:taxon-name-part></tp:taxon-name>: <tp:taxon-name><tp:taxon-name-part taxon-name-part-type="family">Peltigeraceae</tp:taxon-name-part></tp:taxon-name>) in the Hawaiian archipelago.</article-title><source>Lichenologist (London, England)</source><volume>53</volume>(<issue>1</issue>): <fpage>117</fpage>–<lpage>133</lpage>. <ext-link xlink:href="10.1017/S0024282920000353" ext-link-type="doi" xlink:type="simple">https://doi.org/10.1017/S0024282920000353</ext-link></mixed-citation></ref><ref id="B42"><mixed-citation xmlns:xlink="http://www.w3.org/1999/xlink" xlink:type="simple"><person-group><name name-style="western"><surname>Nylander</surname><given-names>W</given-names></name></person-group> (<year>1859</year>) <article-title>Lichenes in regionibus exoticis quibusdam vigentes exponit synopticis enumerationibus.</article-title><source>Annales des Sciences Naturelles, la botanique</source><volume>11</volume>: <fpage>205</fpage>–<lpage>264</lpage>.</mixed-citation></ref><ref id="B43"><mixed-citation xmlns:xlink="http://www.w3.org/1999/xlink" xlink:type="simple"><person-group><name name-style="western"><surname>Nylander</surname><given-names>W</given-names></name></person-group> (<year>1861</year>) <article-title>Additamentum ad lichenographiam Andium Boliviensium.</article-title><source>Annales des Sciences Naturelles, la botanique</source><volume>15</volume>: <fpage>365</fpage>–<lpage>382</lpage>.</mixed-citation></ref><ref id="B13"><mixed-citation xmlns:xlink="http://www.w3.org/1999/xlink" xlink:type="simple"><person-group><name name-style="western"><surname>Herzog</surname><given-names>T</given-names></name></person-group> (<year>1922</year>) <article-title>Beitrag zur Flechtenflora von Bolivia.</article-title><source>Hedwigia</source><volume>63</volume>: <fpage>263</fpage>–<lpage>268</lpage>.</mixed-citation></ref><ref id="B9"><mixed-citation xmlns:xlink="http://www.w3.org/1999/xlink" xlink:type="simple"><person-group><name name-style="western"><surname>Galloway</surname><given-names>DJ</given-names></name></person-group> (<year>1995</year>) <article-title>Studies on the lichen genus <italic><tp:taxon-name><tp:taxon-name-part taxon-name-part-type="genus">Sticta</tp:taxon-name-part></tp:taxon-name></italic> (Schreber) Ach.: III. Notes on species described by Bory de St-Vincent, William Hooker, and Delise, between 1804 and 1825.</article-title><source>Nova Hedwigia</source><volume>61</volume>: <fpage>147</fpage>–<lpage>188</lpage>.</mixed-citation></ref><ref id="B17"><mixed-citation xmlns:xlink="http://www.w3.org/1999/xlink" xlink:type="simple"><person-group><name name-style="western"><surname>Kaasalainen</surname><given-names>U</given-names></name><name name-style="western"><surname>Kirika</surname><given-names>PM</given-names></name><name name-style="western"><surname>Mollel</surname><given-names>NP</given-names></name><name name-style="western"><surname>Hemp</surname><given-names>A</given-names></name><name name-style="western"><surname>Rikkinen</surname><given-names>J</given-names></name></person-group> (<year>2023</year>) <article-title>The <tp:taxon-name><tp:taxon-name-part taxon-name-part-type="genus">Lichen</tp:taxon-name-part></tp:taxon-name> Genus <italic><tp:taxon-name><tp:taxon-name-part taxon-name-part-type="genus">Sticta</tp:taxon-name-part></tp:taxon-name></italic> (<tp:taxon-name><tp:taxon-name-part taxon-name-part-type="family">Lobariaceae</tp:taxon-name-part></tp:taxon-name>, <tp:taxon-name><tp:taxon-name-part taxon-name-part-type="order">Peltigerales</tp:taxon-name-part></tp:taxon-name>) in East African Montane Ecosystems.</article-title><source>Journal of <tp:taxon-name><tp:taxon-name-part taxon-name-part-type="kingdom">Fungi</tp:taxon-name-part></tp:taxon-name> (Basel, Switzerland)</source><volume>9</volume>(<issue>2</issue>): <fpage>246</fpage>. <ext-link xlink:href="10.3390/jof9020246" ext-link-type="doi" xlink:type="simple">https://doi.org/10.3390/jof9020246</ext-link></mixed-citation></ref><ref id="B37"><mixed-citation xmlns:xlink="http://www.w3.org/1999/xlink" xlink:type="simple"><person-group><name name-style="western"><surname>Moncada</surname><given-names>B</given-names></name><name name-style="western"><surname>Lücking</surname><given-names>R</given-names></name><name name-style="western"><surname>Lumbsch</surname><given-names>HT</given-names></name></person-group> (<year>2020</year>) <article-title>Rewriting the evolutionary history of the lichen genus <italic><tp:taxon-name><tp:taxon-name-part taxon-name-part-type="genus">Sticta</tp:taxon-name-part></tp:taxon-name></italic> (<tp:taxon-name><tp:taxon-name-part taxon-name-part-type="phylum">Ascomycota</tp:taxon-name-part></tp:taxon-name>: <tp:taxon-name><tp:taxon-name-part taxon-name-part-type="family">Peltigeraceae</tp:taxon-name-part></tp:taxon-name> subfam. <tp:taxon-name><tp:taxon-name-part taxon-name-part-type="subfamily">Lobarioideae</tp:taxon-name-part></tp:taxon-name>) in the Hawaiian islands.</article-title><source>Plant and Fungal Systematics</source><volume>65</volume>(<issue>1</issue>): <fpage>95</fpage>–<lpage>119</lpage>. <ext-link xlink:href="10.35535/pfsyst-2020-0005" ext-link-type="doi" xlink:type="simple">https://doi.org/10.35535/pfsyst-2020-0005</ext-link></mixed-citation></ref></ref-list></tp:taxon-treatment>
